# Supplementary material for: Diaqua­(1,4,8,11-tetra­aza­cyclo­tetra­decane-κ4 N 1,N 4,N 8,N 11)copper(II) bis­(2,3,4,5,6-penta­fluoro­benzoate) dihydrate
Source: Acta Crystallogr Sect E Struct Rep Online. 2010 Jul 7;66(Pt 8):m889. doi: 10.1107/S1600536810025705 (PMC3007516; doi:10.1107/S1600536810025705)
Supplement: Supplementary file 2 [file e-66-0m889-Isup2.hkl]

# 
# h,k,l, Fc-squared, Fo-squared, sigma(Fo-squared) and status flag 
# 
data_I
_shelx_title '  P-1' 
_shelx_refln_list_code          4 
_shelx_F_calc_maximum       99.70 
_exptl_crystal_F_000       387.00 
_reflns_d_resolution_high  0.7697 
 
loop_ 
 _symmetry_equiv_pos_as_xyz 
 'x, y, z' 
 '-x, -y, -z' 
 
_cell_length_a     7.1976 
_cell_length_b     8.7632 
_cell_length_c    12.1574 
_cell_angle_alpha  79.378 
_cell_angle_beta   75.408 
_cell_angle_gamma  80.606 
 
_shelx_F_squared_multiplier     1.000 
 
loop_ 
 _refln_index_h 
 _refln_index_k 
 _refln_index_l 
 _refln_F_squared_calc 
 _refln_F_squared_meas 
 _refln_F_squared_sigma 
 _refln_observed_status 
   1   0   0       46.88       14.54      1.10 o 
   2   0   0     6021.18     6296.44    234.92 o 
   3   0   0       40.71       49.40      2.28 o 
   4   0   0     1316.73     1371.20     33.73 o 
   5   0   0      694.16      718.80     19.79 o 
   6   0   0     1455.10     1507.22     38.55 o 
   7   0   0      713.68      703.34     22.70 o 
   8   0   0       50.52       53.86      5.60 o 
  -8   1   0       96.29       97.03      7.43 o 
  -7   1   0      285.33      265.47     10.78 o 
  -6   1   0       44.97       36.85      4.06 o 
  -5   1   0        4.24        2.38      2.35 o 
  -4   1   0       75.54      103.52      3.46 o 
  -3   1   0     1705.54     1802.19     34.49 o 
  -2   1   0        3.35        1.44      0.76 o 
  -1   1   0     4824.39     5075.86    338.62 o 
   0   1   0      118.83       77.58      1.76 o 
   1   1   0     4149.52     2777.95     66.86 o 
   2   1   0     6987.57     7091.39    160.57 o 
   3   1   0     3500.05     3861.69     88.86 o 
   4   1   0     1787.64     1906.98     45.74 o 
   5   1   0      313.93      359.88     11.52 o 
   6   1   0       47.42       41.95      5.29 o 
   7   1   0      265.47      266.77     18.10 o 
   8   1   0       62.05       63.92      6.02 o 
   9   1   0       50.52       48.88      5.82 o 
  -8   2   0       25.59       30.91      5.33 o 
  -7   2   0       30.84       35.41      7.35 o 
  -6   2   0      271.58      265.37     10.27 o 
  -5   2   0        6.51        9.25      2.35 o 
  -4   2   0      656.16      683.33     14.64 o 
  -3   2   0       14.66        7.06      1.43 o 
  -2   2   0      179.53      148.60      3.99 o 
  -1   2   0       34.06       23.06      1.67 o 
   0   2   0       22.93       51.33      2.67 o 
   1   2   0        8.75        2.42      0.68 o 
   2   2   0      405.67      380.01      7.96 o 
   3   2   0      160.79      117.46      4.66 o 
   4   2   0      679.76      720.36     14.70 o 
   5   2   0       74.08       73.62      4.87 o 
   6   2   0      437.89      451.52     14.33 o 
   7   2   0        9.66       14.94      3.46 o 
   8   2   0       75.74       83.20      6.63 o 
   9   2   0        2.47        6.10      3.29 o 
  -8   3   0        3.75        4.24      3.30 o 
  -7   3   0       19.97       27.22      4.16 o 
  -6   3   0      173.46      174.57      9.96 o 
  -5   3   0        1.20        2.74      2.05 o 
  -4   3   0      218.40      288.62      7.56 o 
  -3   3   0      229.69      224.05      6.01 o 
  -2   3   0     1834.90     1798.57     34.52 o 
  -1   3   0      128.93      107.72      3.15 o 
   0   3   0      297.11      250.08      7.37 o 
   1   3   0      258.07      312.25      6.64 o 
   2   3   0      432.65      588.59     34.72 o 
   3   3   0     5646.68     6270.85    116.20 o 
   4   3   0       49.28       91.73      3.18 o 
   5   3   0      158.95      132.95      6.03 o 
   6   3   0       32.35       39.46      6.35 o 
   7   3   0       34.26       28.97      3.88 o 
   8   3   0       72.84       67.15      6.07 o 
  -7   4   0        2.60        1.93      3.83 o 
  -6   4   0        5.81        3.48      3.04 o 
  -5   4   0      178.13      166.16      5.75 o 
  -4   4   0        3.92        4.89      1.55 o 
  -3   4   0      859.00      842.25     17.69 o 
  -2   4   0      254.06      322.43      7.77 o 
  -1   4   0       62.97      115.28      3.53 o 
   0   4   0     1139.55     1186.27     23.02 o 
   1   4   0       58.01       31.87      2.63 o 
   2   4   0     1555.68     1609.57     30.90 o 
   3   4   0        3.47       10.22      1.32 o 
   4   4   0       28.23       22.08      1.90 o 
   5   4   0      109.64      109.61      5.46 o 
   6   4   0      405.57      374.43     12.47 o 
   7   4   0       67.69       72.95      5.87 o 
   8   4   0       67.30       73.37      8.07 o 
  -7   5   0        0.67        1.98      2.92 o 
  -6   5   0      206.21      209.72      9.35 o 
  -5   5   0       69.38       68.05      4.22 o 
  -4   5   0      512.80      552.36     13.06 o 
  -3   5   0     1258.41     1287.95     26.22 o 
  -2   5   0       28.65       27.00      2.70 o 
  -1   5   0      208.71      178.27      5.00 o 
   0   5   0      322.07      294.67      8.06 o 
   1   5   0     1835.84     1814.46     47.24 o 
   2   5   0      484.47      464.54     10.05 o 
   3   5   0      235.68      209.20      5.58 o 
   4   5   0       31.09       44.68      2.71 o 
   5   5   0       43.80       41.89      3.70 o 
   6   5   0      485.69      477.11     14.92 o 
   7   5   0       79.88       91.79     11.02 o 
   8   5   0       24.20       32.43      7.60 o 
  -6   6   0       81.05       84.75      8.96 o 
  -5   6   0       84.14       94.34      5.18 o 
  -4   6   0      187.37      193.73      6.45 o 
  -3   6   0      739.15      702.89     19.98 o 
  -2   6   0      128.24      116.64      4.75 o 
  -1   6   0     4208.31     4573.47     85.90 o 
   0   6   0      588.26      574.58     16.48 o 
   1   6   0     2150.63     2104.38     99.85 o 
   2   6   0      132.19      107.86      5.51 o 
   3   6   0     1324.56     1330.88     34.06 o 
   4   6   0       26.93       24.32      5.10 o 
   5   6   0      793.11      718.01     31.22 o 
   6   6   0        3.20       11.14      4.77 o 
   7   6   0        1.43       -4.41      3.11 o 
   8   6   0       41.97       42.77      8.59 o 
  -6   7   0       76.38       76.42      8.87 o 
  -5   7   0       87.62      105.78      7.24 o 
  -4   7   0        1.00        0.61      1.71 o 
  -3   7   0       46.89       51.75      4.68 o 
  -2   7   0      299.61      302.19     10.83 o 
  -1   7   0       68.61       67.78      5.10 o 
   0   7   0     1692.31     1782.70     62.45 o 
   1   7   0      429.13      445.43     14.14 o 
   2   7   0      577.37      575.78     17.27 o 
   3   7   0     1164.58     1220.64     32.18 o 
   4   7   0      280.84      296.74     10.72 o 
   5   7   0      400.75      388.49     20.62 o 
   6   7   0       81.93       71.58      9.44 o 
   7   7   0       20.33       20.92      6.36 o 
  -5   8   0      601.93      558.98     25.55 o 
  -4   8   0       34.27       25.69      5.73 o 
  -3   8   0      173.58      168.02      9.11 o 
  -2   8   0      120.08      110.22      6.71 o 
  -1   8   0      247.52      242.71      9.70 o 
   0   8   0       91.95       73.84      8.46 o 
   1   8   0      165.01      173.02     23.63 o 
   2   8   0       65.34       69.53      5.64 o 
   3   8   0      284.40      296.76     32.43 o 
   4   8   0      390.11      388.69     13.56 o 
   5   8   0      349.88      339.64     19.30 o 
   6   8   0      123.53      112.72     12.11 o 
   7   8   0        3.15       -2.60      4.14 o 
  -4   9   0      240.74      209.33     14.02 o 
  -3   9   0      288.94      295.35     16.95 o 
  -2   9   0       94.55      100.21     10.21 o 
  -1   9   0      140.22      145.63      7.73 o 
   0   9   0        1.27       -0.13      2.31 o 
   1   9   0       74.15       70.62      5.95 o 
   2   9   0      696.93      693.55     21.25 o 
   3   9   0      140.18      155.12      8.18 o 
   4   9   0        1.09        4.02      4.71 o 
   5   9   0        1.45        4.21      4.44 o 
   6   9   0       22.27       27.70      7.22 o 
  -3  10   0       13.52        7.42      5.11 o 
  -2  10   0      127.02      124.13     12.08 o 
  -1  10   0        1.35        6.89      4.44 o 
   0  10   0      275.40      278.54     25.60 o 
   1  10   0      125.37      132.29      8.70 o 
   2  10   0       76.24       68.36      6.28 o 
   3  10   0      143.52      154.13      8.99 o 
   4  10   0       23.38       28.04      4.61 o 
   5  10   0       79.17       98.45     12.39 o 
   0  11   0      210.82      244.20     16.04 o 
   1  11   0        3.29        5.09      4.59 o 
   2  11   0      388.52      388.55     15.05 o 
  -1 -11   1       65.29       62.09      6.58 o 
  -4 -10   1        6.00        9.08      3.60 o 
  -3 -10   1      153.97      153.78     12.50 o 
  -2 -10   1      109.35      118.80      8.33 o 
  -1 -10   1      118.66      128.72     28.48 o 
   0 -10   1      140.00      131.73     13.83 o 
   1 -10   1      339.52      326.83     26.16 o 
   2 -10   1        0.88       -2.85      4.09 o 
  -5  -9   1       56.08       58.80      9.34 o 
  -4  -9   1       92.22      108.00     16.03 o 
  -3  -9   1        5.31        5.18      3.04 o 
  -2  -9   1       15.04       14.21      3.46 o 
  -1  -9   1       76.44       77.72      6.21 o 
   0  -9   1      444.46      466.59     20.02 o 
   1  -9   1       89.87       95.30     13.34 o 
   2  -9   1      442.27      467.88     17.93 o 
   3  -9   1       33.85       59.38      8.44 o 
   4  -9   1      393.76      375.34     20.12 o 
  -6  -8   1       39.87       47.29      8.48 o 
  -5  -8   1      138.53      124.38     12.35 o 
  -4  -8   1        4.21        4.48      3.37 o 
  -3  -8   1       33.15       42.31      7.80 o 
  -2  -8   1      187.60      182.76     13.52 o 
  -1  -8   1        5.22        5.26      2.42 o 
   0  -8   1       12.03        5.48      3.16 o 
   1  -8   1       73.90       81.97      6.14 o 
   2  -8   1        2.44        0.98      2.26 o 
   3  -8   1      580.63      570.23     18.32 o 
   4  -8   1      125.65      140.13      7.86 o 
   5  -8   1      257.91      236.31     14.69 o 
  -7  -7   1       25.06       26.71      7.19 o 
  -6  -7   1      276.23      303.92     18.52 o 
  -5  -7   1      117.21      119.12     11.61 o 
  -4  -7   1       64.36       64.27      5.13 o 
  -3  -7   1       28.97       31.15      3.81 o 
  -2  -7   1     2868.26     2806.67     68.59 o 
  -1  -7   1       38.62       55.32      4.79 o 
   0  -7   1      284.65      271.62     14.03 o 
   1  -7   1      189.22      170.24     11.51 o 
   2  -7   1      123.75      126.73      6.56 o 
   3  -7   1        9.50        8.63      4.67 o 
   4  -7   1      772.99      794.02     23.18 o 
   5  -7   1      133.21      111.93     16.79 o 
  -7  -6   1       17.23       22.39      6.09 o 
  -6  -6   1      509.15      437.64     22.69 o 
  -5  -6   1       53.24       76.38      9.08 o 
  -4  -6   1      716.25      698.33     19.70 o 
  -3  -6   1      787.85      811.65     22.27 o 
  -2  -6   1      203.47      191.23      7.59 o 
  -1  -6   1       97.35       96.40      5.61 o 
   0  -6   1     1381.45     1409.83     65.08 o 
   1  -6   1       92.27       71.65      4.95 o 
   2  -6   1      658.21      698.43     15.33 o 
   3  -6   1       30.74       32.74      2.76 o 
   4  -6   1       13.47       13.80      2.27 o 
   5  -6   1      133.26      146.10      5.95 o 
   6  -6   1      105.85      125.96      8.12 o 
   7  -6   1       28.84       32.87      6.74 o 
  -8  -5   1       99.98       76.59     10.54 o 
  -7  -5   1      283.36      284.04     17.60 o 
  -6  -5   1       82.85       85.58      6.78 o 
  -5  -5   1      533.05      514.64     15.14 o 
  -4  -5   1      104.50       96.36      3.76 o 
  -3  -5   1      567.09      564.61     12.24 o 
  -2  -5   1      376.98      355.12     10.99 o 
  -1  -5   1      279.13      244.62      8.41 o 
   0  -5   1       80.97       61.25      7.39 o 
   1  -5   1      594.61      564.07     14.15 o 
   2  -5   1        1.32        3.86      1.23 o 
   3  -5   1      168.41      169.80      5.47 o 
   4  -5   1      226.64      233.83      7.06 o 
   5  -5   1        1.40        1.57      1.68 o 
   6  -5   1      411.76      414.38     15.27 o 
   7  -5   1        3.57        7.34      4.97 o 
  -8  -4   1      463.72      432.42     15.45 o 
  -7  -4   1       27.47       26.49      4.95 o 
  -6  -4   1        1.47       -1.03      1.96 o 
  -5  -4   1      348.78      294.03     17.22 o 
  -4  -4   1      968.74     1006.47     20.47 o 
  -3  -4   1     1113.12     1165.04     23.10 o 
  -2  -4   1      527.59      459.92      9.80 o 
  -1  -4   1      943.59     1108.25     27.78 o 
   0  -4   1      162.29      119.91      5.09 o 
   1  -4   1     1555.56     1610.92     31.11 o 
   2  -4   1      105.73       70.94      9.18 o 
   3  -4   1      171.02      162.71      5.14 o 
   4  -4   1      472.27      493.05     15.78 o 
   5  -4   1        8.86        8.54      1.90 o 
   6  -4   1       60.17       56.11      5.19 o 
   7  -4   1      290.32      284.11     11.81 o 
   8  -4   1        0.60        4.76      3.48 o 
  -8  -3   1       17.69       18.53      4.80 o 
  -7  -3   1        9.70       11.30      3.07 o 
  -6  -3   1      961.12      879.19     24.21 o 
  -5  -3   1      951.33      965.52     37.79 o 
  -4  -3   1       93.30      122.07      6.70 o 
  -3  -3   1       38.03       84.00      4.60 o 
  -2  -3   1      219.19      217.61      6.37 o 
  -1  -3   1     3145.66     3295.09     77.11 o 
   0  -3   1     3066.08     3184.64     59.20 o 
   1  -3   1        1.71        7.97      0.99 o 
   2  -3   1      211.30      284.04      6.83 o 
   3  -3   1      421.02      397.00      9.27 o 
   4  -3   1     1607.42     1700.22     33.71 o 
   5  -3   1      479.14      465.34     11.32 o 
   6  -3   1        3.22       -0.23      2.11 o 
   7  -3   1        5.12        9.15      3.18 o 
   8  -3   1        0.99       -2.32      2.80 o 
  -8  -2   1        7.14        9.76      3.32 o 
  -7  -2   1       77.70       82.15      7.68 o 
  -6  -2   1      171.78      183.42      7.87 o 
  -5  -2   1      312.47      321.02     10.57 o 
  -4  -2   1      247.13      239.45     14.34 o 
  -3  -2   1      539.09      522.59     11.52 o 
  -2  -2   1      402.05      365.18      7.74 o 
  -1  -2   1       24.00       51.18      2.32 o 
   0  -2   1       82.67       57.38      1.97 o 
   1  -2   1       54.92       19.54      5.22 o 
   2  -2   1      423.68      381.69      8.37 o 
   3  -2   1      402.34      383.47      8.78 o 
   4  -2   1     1439.77     1521.28     30.10 o 
   5  -2   1       63.20       52.55      3.39 o 
   6  -2   1     1141.01     1128.89     30.28 o 
   7  -2   1      210.79      235.64     10.19 o 
   8  -2   1      132.84      145.85     11.05 o 
  -8  -1   1        0.87        5.88      2.97 o 
  -7  -1   1        1.42        5.52      2.83 o 
  -6  -1   1      476.11      499.18     17.48 o 
  -5  -1   1     2017.92     2054.29     98.15 o 
  -4  -1   1       64.39       54.27      3.70 o 
  -3  -1   1     4024.04     4568.61    104.56 o 
  -2  -1   1      198.82      162.43      3.79 o 
  -1  -1   1     2469.88     2615.49     48.53 o 
   0  -1   1     1062.45     1026.44     19.24 o 
   1  -1   1     1470.41     1564.46     29.50 o 
   2  -1   1     5942.25     7058.73    130.37 o 
   3  -1   1     4003.88     4165.69    103.71 o 
   4  -1   1      506.19      673.81     14.31 o 
   5  -1   1      941.23      920.88     19.27 o 
   6  -1   1      525.89      567.34     17.30 o 
   7  -1   1       51.07       51.84      5.22 o 
   8  -1   1      219.39      228.88     10.53 o 
  -8   0   1      138.93      134.21     12.70 o 
  -7   0   1      699.09      708.59     21.20 o 
  -6   0   1       22.03       23.23      8.66 o 
  -5   0   1      148.58      162.46      6.91 o 
  -4   0   1       45.28       52.04      6.71 o 
  -3   0   1     4678.48     5032.55    115.19 o 
  -2   0   1     8446.82     5755.39    154.78 o 
  -1   0   1     6297.27     4990.77    216.04 o 
   0   0   1       25.62       11.39      1.37 o 
   1   0   1     3425.29     3540.22     65.35 o 
   2   0   1     3666.81     3717.45     68.98 o 
   3   0   1     2549.11     2586.31     48.74 o 
   4   0   1        1.26        0.64      0.83 o 
   5   0   1        2.48        8.58      2.21 o 
   6   0   1      211.46      242.39      9.53 o 
   7   0   1      845.60      815.99     23.69 o 
   8   0   1       86.39       80.37      6.81 o 
   9   0   1       70.91       63.91     12.32 o 
  -8   1   1      205.56      203.02      9.91 o 
  -7   1   1        4.77        3.87      2.69 o 
  -6   1   1      417.08      406.36     19.26 o 
  -5   1   1       74.79       64.52      5.14 o 
  -4   1   1      134.74      111.93      5.63 o 
  -3   1   1      511.55      495.45     10.51 o 
  -2   1   1      373.34      340.05      7.27 o 
  -1   1   1      398.18      354.85      8.74 o 
   0   1   1     2124.03     2104.46     49.99 o 
   1   1   1     1256.43     1235.48     23.17 o 
   2   1   1     1263.42     1247.64     23.74 o 
   3   1   1      873.91      903.89     17.84 o 
   4   1   1      512.39      519.08     11.09 o 
   5   1   1      137.52      129.48      5.98 o 
   6   1   1      174.66      163.11      8.69 o 
   7   1   1      162.02      149.26      7.58 o 
   8   1   1        6.96        8.61      4.31 o 
   9   1   1      156.33      147.13      9.05 o 
  -8   2   1       49.96       57.06      5.94 o 
  -7   2   1        3.23        2.68      2.63 o 
  -6   2   1       94.58       86.27      6.05 o 
  -5   2   1     1057.54     1029.18     27.17 o 
  -4   2   1       50.83       36.94      2.39 o 
  -3   2   1     1191.19     1274.48     25.08 o 
  -2   2   1      112.35      161.76     12.34 o 
  -1   2   1      917.56     1163.86     22.26 o 
   0   2   1     2385.35     2427.13     55.16 o 
   1   2   1      811.59      787.24     15.17 o 
   2   2   1      995.40     1129.63     52.28 o 
   3   2   1       73.72       58.47      2.25 o 
   4   2   1        2.42        4.57      1.82 o 
   5   2   1        1.68        2.33      1.68 o 
   6   2   1     2194.00     2163.95     52.98 o 
   7   2   1       58.66       49.20      7.91 o 
   8   2   1       44.55       53.35      8.79 o 
   9   2   1      114.62      124.35      8.98 o 
  -8   3   1       80.94       81.93      7.20 o 
  -7   3   1        3.32        5.04      2.76 o 
  -6   3   1      208.07      193.71     11.34 o 
  -5   3   1        6.98        7.14      3.02 o 
  -4   3   1      966.59     1018.31     21.06 o 
  -3   3   1        1.67        6.95      1.34 o 
  -2   3   1     1244.41     1220.33     28.70 o 
  -1   3   1       93.16      127.80      3.49 o 
   0   3   1     1673.64     1614.58     30.62 o 
   1   3   1        1.59        3.88      1.36 o 
   2   3   1      335.73      282.69      6.39 o 
   3   3   1      148.38       93.39      3.12 o 
   4   3   1        2.84        2.92      1.07 o 
   5   3   1      284.39      250.94      8.80 o 
   6   3   1        7.75        6.09      2.28 o 
   7   3   1       41.28       35.74      4.21 o 
   8   3   1      115.11      122.50      8.12 o 
   9   3   1       15.80       15.96      3.91 o 
  -7   4   1        1.42        0.08      2.69 o 
  -6   4   1      114.15      116.60      8.72 o 
  -5   4   1      188.36      175.40     10.90 o 
  -4   4   1       88.45       78.74      3.89 o 
  -3   4   1      701.84      682.76     14.80 o 
  -2   4   1      211.31      181.23      6.14 o 
  -1   4   1        6.11        1.44      1.11 o 
   0   4   1      906.61      875.79     17.37 o 
   1   4   1       34.19       62.71      2.28 o 
   2   4   1      597.53      546.56     11.46 o 
   3   4   1       74.98       62.45      3.27 o 
   4   4   1      270.60      242.99      6.35 o 
   5   4   1      185.46      184.31      7.25 o 
   6   4   1      365.10      350.73     11.78 o 
   7   4   1      150.93      135.87     18.81 o 
   8   4   1       40.39       44.45      5.09 o 
  -7   5   1       72.22       81.80      9.63 o 
  -6   5   1      706.94      708.83     21.20 o 
  -5   5   1      266.48      268.64      8.05 o 
  -4   5   1      107.60      114.93      6.05 o 
  -3   5   1       72.07       69.79      8.38 o 
  -2   5   1     1717.63     1575.07     97.62 o 
  -1   5   1     2402.05     2424.96    100.20 o 
   0   5   1     1617.24     1643.80     31.73 o 
   1   5   1      760.88      920.42     18.45 o 
   2   5   1      103.45      151.75      4.31 o 
   3   5   1       71.47       58.37      2.73 o 
   4   5   1     1709.74     1790.07     34.99 o 
   5   5   1       14.38        7.17      2.22 o 
   6   5   1       10.72       22.73      5.76 o 
   7   5   1        2.04        0.54      2.50 o 
   8   5   1      137.62      149.78      8.57 o 
  -6   6   1       47.27       50.56      7.20 o 
  -5   6   1      150.81      157.23      7.28 o 
  -4   6   1      473.36      481.15     16.18 o 
  -3   6   1     1332.68     1374.02     33.71 o 
  -2   6   1     1555.78     1612.02     38.51 o 
  -1   6   1      257.34      250.66     15.36 o 
   0   6   1     1395.81     1404.96     33.05 o 
   1   6   1     2150.82     2187.46     41.91 o 
   2   6   1      538.62      504.70     14.84 o 
   3   6   1      691.69      716.29     19.82 o 
   4   6   1       45.01       54.97      4.61 o 
   5   6   1      232.77      221.06     13.75 o 
   6   6   1      374.73      333.15     18.57 o 
   7   6   1        0.84        1.41      4.15 o 
   8   6   1      131.67      130.95     13.64 o 
  -6   7   1       53.13       62.62      8.16 o 
  -5   7   1       69.53       81.64      6.08 o 
  -4   7   1       30.82       19.88      3.25 o 
  -2   7   1      451.06      458.77     13.40 o 
  -1   7   1      139.22      133.81      8.52 o 
   0   7   1     1845.90     1801.94     57.55 o 
   1   7   1      513.64      478.20     14.73 o 
   2   7   1      831.87      825.55     34.10 o 
   3   7   1      885.37      863.23     23.79 o 
   4   7   1      119.50      128.34      6.40 o 
   5   7   1      288.53      282.38     16.50 o 
   6   7   1       26.39       23.20      6.01 o 
   7   7   1       13.72        9.97      5.01 o 
  -4   8   1      226.13      244.15     14.42 o 
  -3   8   1      185.46      193.90     12.51 o 
  -2   8   1       24.83       33.40      5.86 o 
  -1   8   1        4.85        3.84      2.18 o 
   0   8   1       25.85       27.54      4.27 o 
   1   8   1       44.56       49.86      8.37 o 
   2   8   1     1574.46     1585.39     41.02 o 
   3   8   1      101.71      104.18      6.79 o 
   4   8   1       78.87       79.39      5.95 o 
   5   8   1       67.34       52.73      7.91 o 
   6   8   1      147.50      159.43     14.68 o 
   7   8   1      113.33      106.62     12.59 o 
  -4   9   1       20.20       22.03      5.95 o 
  -3   9   1      147.26      142.60     11.31 o 
  -2   9   1        1.65        1.91      3.48 o 
  -1   9   1      228.95      226.31     13.85 o 
   0   9   1       53.54       50.91      4.98 o 
   1   9   1      664.75      667.55     20.31 o 
   2   9   1      369.01      357.76     13.09 o 
   3   9   1       40.00       49.33      6.35 o 
   4   9   1       60.03       79.11     10.18 o 
   5   9   1       61.14       71.87      9.63 o 
   6   9   1      260.87      248.19     17.20 o 
  -3  10   1       28.79       27.97      6.50 o 
  -2  10   1       17.79       13.02      5.33 o 
  -1  10   1       56.99       52.82      7.98 o 
   0  10   1      104.46      106.87     10.94 o 
   1  10   1      255.78      243.89     20.50 o 
   2  10   1       14.34       12.79      3.48 o 
   3  10   1      335.51      330.77     14.60 o 
   4  10   1        6.55        8.05      3.37 o 
   5  10   1      188.13      163.61     13.64 o 
   0  11   1       90.10      108.29     11.87 o 
   1  11   1       10.46        4.56      4.60 o 
   2  11   1       60.19       56.86      8.54 o 
   3  11   1      103.02       97.37      7.89 o 
  -4 -10   2       26.96       30.09      7.57 o 
  -3 -10   2       37.67       39.24      5.29 o 
  -2 -10   2      161.90      143.57      9.30 o 
  -1 -10   2      127.27      121.86     10.58 o 
   0 -10   2        5.09        8.89      3.45 o 
   1 -10   2      160.30      179.11      9.68 o 
   2 -10   2      161.55      155.76     14.56 o 
  -5  -9   2      106.15       94.85     11.85 o 
  -4  -9   2        3.25        5.55      3.10 o 
  -3  -9   2        2.30        8.54      5.86 o 
  -2  -9   2      191.09      196.27     11.04 o 
  -1  -9   2       24.07       26.49      4.10 o 
   0  -9   2      115.05      115.44      8.04 o 
   1  -9   2      695.08      695.02     23.04 o 
   2  -9   2      172.21      194.93      9.65 o 
   3  -9   2      397.71      419.56     15.65 o 
   4  -9   2      450.30      438.73     22.34 o 
  -6  -8   2        2.85       -4.57      3.57 o 
  -5  -8   2      178.35      176.36     13.70 o 
  -4  -8   2        4.86       -1.75      2.21 o 
  -3  -8   2       60.96       64.98      5.77 o 
  -2  -8   2      249.76      239.56      9.97 o 
  -1  -8   2        1.98        5.51      2.55 o 
   0  -8   2       31.02       35.97      4.33 o 
   1  -8   2      338.85      364.73     25.94 o 
   2  -8   2       80.62       79.95      6.34 o 
   3  -8   2      641.82      677.09     21.21 o 
   4  -8   2      485.55      486.29     16.89 o 
   5  -8   2      249.45      260.92     15.73 o 
  -7  -7   2       12.38       16.45      6.28 o 
  -6  -7   2        5.48       15.19      5.75 o 
  -5  -7   2      710.80      671.98     30.90 o 
  -4  -7   2       70.83       73.35      5.46 o 
  -3  -7   2     1374.54     1420.87     37.14 o 
  -2  -7   2     1471.48     1539.08     39.81 o 
  -1  -7   2      444.22      422.50     13.90 o 
   0  -7   2       29.97       30.41      5.25 o 
   1  -7   2     1148.03     1165.10     31.35 o 
   2  -7   2        2.25        3.79      3.67 o 
   3  -7   2       94.30       99.46      6.81 o 
   4  -7   2      184.92      182.89      8.64 o 
   5  -7   2      910.99      878.27     25.82 o 
   6  -7   2      103.79       99.45     11.61 o 
  -7  -6   2      143.89      129.68     13.46 o 
  -6  -6   2      603.59      540.22     26.71 o 
  -5  -6   2      113.96       99.81     10.36 o 
  -4  -6   2      280.31      295.23     12.88 o 
  -3  -6   2       96.73      116.68      6.31 o 
  -2  -6   2     2127.12     2141.05     52.87 o 
  -1  -6   2      112.52      115.97      5.98 o 
   0  -6   2       81.75       84.92      6.58 o 
   1  -6   2       33.99       38.43      3.94 o 
   2  -6   2       28.90       31.91      3.71 o 
   3  -6   2      104.94      109.99      4.55 o 
   4  -6   2      856.12      845.36     18.93 o 
   5  -6   2       59.20       56.87      4.07 o 
   6  -6   2       12.94       15.65      3.52 o 
   7  -6   2       33.15       37.78      5.18 o 
  -8  -5   2       36.34       58.17      9.52 o 
  -7  -5   2      172.00      175.03     13.46 o 
  -6  -5   2        2.92       -0.99      3.39 o 
  -5  -5   2      636.38      625.94     27.95 o 
  -4  -5   2       59.32       66.74      4.27 o 
  -3  -5   2      115.88       91.00     11.58 o 
  -2  -5   2      695.72      674.52     18.60 o 
  -1  -5   2      141.84      134.16      5.91 o 
   0  -5   2       14.60       12.16      6.65 o 
   1  -5   2      638.80      626.46     13.42 o 
   2  -5   2       49.71       59.00      2.99 o 
   3  -5   2      175.06      168.60      7.81 o 
   4  -5   2      193.26      203.77      6.53 o 
   5  -5   2        5.90        7.58      1.97 o 
   6  -5   2       91.35       91.19      9.52 o 
   7  -5   2       78.87       74.31      6.50 o 
  -8  -4   2      106.05      112.80     13.81 o 
  -7  -4   2       33.33       43.57      6.04 o 
  -6  -4   2      576.68      534.62     17.86 o 
  -5  -4   2      226.81      253.77     12.89 o 
  -4  -4   2       72.48       86.15      3.77 o 
  -3  -4   2        2.80        5.38      1.23 o 
  -2  -4   2     1122.03     1161.88     32.80 o 
  -1  -4   2      230.52      187.93     13.00 o 
   0  -4   2     4395.28     4662.39    157.98 o 
   1  -4   2      629.89      775.88     15.88 o 
   2  -4   2      154.29      143.97      5.87 o 
   3  -4   2       33.05       23.12      2.14 o 
   4  -4   2      667.45      677.08     18.44 o 
   5  -4   2       11.75       14.40      2.21 o 
   6  -4   2       77.04       66.91      7.00 o 
   7  -4   2      104.82       83.34      6.86 o 
   8  -4   2      144.46      137.02      9.36 o 
  -8  -3   2      543.01      503.16     20.21 o 
  -7  -3   2       58.01       51.86      5.20 o 
  -6  -3   2       61.47       59.62      4.95 o 
  -5  -3   2        2.43       -0.76      1.59 o 
  -4  -3   2      325.95      292.30      7.11 o 
  -3  -3   2     1348.93     1397.78     27.28 o 
  -2  -3   2      296.49      258.74      7.48 o 
  -1  -3   2       12.82        7.67      0.83 o 
   1  -3   2     6294.47     7024.30    129.93 o 
   2  -3   2     3243.73     3380.64     79.76 o 
   3  -3   2     2094.16     2233.68     43.08 o 
   4  -3   2      190.96      172.31      5.85 o 
   5  -3   2      151.86      162.89      5.61 o 
   6  -3   2      153.11      151.85      7.50 o 
   7  -3   2      502.92      502.89     16.92 o 
   8  -3   2       23.06       12.34      3.74 o 
  -8  -2   2       45.60       55.73      5.90 o 
  -7  -2   2      101.84      111.79      7.41 o 
  -6  -2   2       91.41       93.77      6.13 o 
  -5  -2   2       36.89       34.18      3.50 o 
  -4  -2   2      468.60      409.77     12.14 o 
  -3  -2   2      121.43      117.26      3.44 o 
  -2  -2   2     2026.11     2038.41     38.50 o 
  -1  -2   2      927.53     1242.71     23.74 o 
   0  -2   2      314.31      316.60      6.74 o 
   1  -2   2     1060.87     1000.61     19.48 o 
   2  -2   2     4499.08     4721.49    105.24 o 
   3  -2   2     2080.82     2193.99     42.08 o 
   4  -2   2     2688.00     2811.78     53.90 o 
   5  -2   2      182.34      193.05      5.96 o 
   6  -2   2     1882.83     1919.81     48.10 o 
   7  -2   2      576.61      573.04     18.36 o 
   8  -2   2      233.61      235.26     10.85 o 
  -8  -1   2       85.13       91.67      9.40 o 
  -7  -1   2       44.58       47.52      4.94 o 
  -6  -1   2       83.80       81.82      5.73 o 
  -5  -1   2      525.00      495.25     14.76 o 
  -4  -1   2     1162.15     1260.47     31.34 o 
  -3  -1   2      399.49      536.44     14.31 o 
  -2  -1   2     2996.58     3160.86     58.92 o 
  -1  -1   2      588.59      758.52     27.15 o 
   0  -1   2      902.50      828.63     40.95 o 
   1  -1   2        1.52        4.64      0.80 o 
   2  -1   2        1.46       10.21      2.20 o 
   3  -1   2        5.96       36.44      2.13 o 
   4  -1   2     1889.73     2111.41     40.81 o 
   5  -1   2      483.58      472.59     11.09 o 
   6  -1   2      947.10      938.64     25.81 o 
   7  -1   2      319.66      314.17     12.02 o 
   8  -1   2      380.83      377.80     14.31 o 
   9  -1   2       92.92       91.96      7.99 o 
  -8   0   2      192.33      198.38      9.75 o 
  -7   0   2       15.03       17.34      3.45 o 
  -6   0   2      159.93      135.53     10.88 o 
  -5   0   2     1116.84     1166.80     30.02 o 
  -4   0   2       33.30       48.01      4.12 o 
  -3   0   2     1813.67     1692.57     44.87 o 
  -2   0   2        7.80       27.69      1.48 o 
  -1   0   2      118.55       93.97      4.55 o 
   0   0   2     2348.01     2363.06     52.65 o 
   1   0   2      158.31      139.40      3.34 o 
   2   0   2      266.00      371.00      7.94 o 
   3   0   2      175.13      150.48      4.14 o 
   4   0   2       32.87       13.40      1.44 o 
   5   0   2      108.08       92.16      4.02 o 
   6   0   2      225.48      215.82      9.65 o 
   7   0   2       37.97       43.80      4.84 o 
   8   0   2       24.22       27.55      7.40 o 
   9   0   2      116.43      113.68     11.08 o 
  -8   1   2      404.61      385.38     20.61 o 
  -7   1   2      116.14      104.46      7.20 o 
  -6   1   2      882.93      797.86     22.55 o 
  -5   1   2       94.32       72.84      5.08 o 
  -4   1   2     1100.11     1072.46     21.49 o 
  -3   1   2       65.99      104.71      3.21 o 
  -2   1   2      318.92      297.69      7.88 o 
  -1   1   2     1987.86     2450.88     56.77 o 
   0   1   2     4242.67     4361.03    140.82 o 
   1   1   2      193.86      160.29      3.82 o 
   2   1   2       95.26      135.36      4.48 o 
   3   1   2       17.25       39.90      1.97 o 
   4   1   2      103.46       75.32      5.18 o 
   5   1   2       87.47       77.94      5.55 o 
   6   1   2      757.02      753.40     21.31 o 
   7   1   2        5.17        4.17      2.58 o 
   8   1   2       40.51       37.33      4.85 o 
   9   1   2       99.62       98.27      7.87 o 
  -8   2   2        1.02       -4.00      2.66 o 
  -7   2   2     1642.68     1541.66     54.88 o 
  -6   2   2       10.49        7.82      2.55 o 
  -5   2   2      230.66      221.21      8.56 o 
  -4   2   2      157.67      187.27      5.34 o 
  -3   2   2      391.86      342.15     26.02 o 
  -2   2   2     1735.34     1668.52     31.90 o 
  -1   2   2     6244.75     6290.80    191.12 o 
   0   2   2     8043.62     9060.09    167.76 o 
   1   2   2        2.38        7.26      1.22 o 
   2   2   2      422.27      553.41     11.27 o 
   3   2   2     3385.69     3141.34     58.99 o 
   4   2   2      643.22      646.68     18.83 o 
   5   2   2        2.61        7.14      1.36 o 
   6   2   2      452.13      459.81     14.46 o 
   7   2   2      250.59      233.27      9.65 o 
   8   2   2      285.82      280.94     11.54 o 
   9   2   2      138.79      145.14      9.48 o 
  -8   3   2      273.89      230.88     14.99 o 
  -7   3   2       45.76       45.57      5.10 o 
  -6   3   2       97.59       93.04      8.03 o 
  -5   3   2      907.19      894.99     30.48 o 
  -4   3   2        2.99        3.42      1.38 o 
  -3   3   2      956.07      933.58     42.51 o 
  -2   3   2      337.04      314.88      7.36 o 
  -1   3   2       59.51      108.17      3.20 o 
   0   3   2     2965.92     3149.87     58.74 o 
   1   3   2     2019.16     2065.38     38.95 o 
   2   3   2      302.62      264.28      6.12 o 
   3   3   2     1771.14     1784.03     42.17 o 
   4   3   2       20.98       12.23      1.48 o 
   5   3   2      196.71      173.76      5.14 o 
   6   3   2      497.87      475.80     37.24 o 
   7   3   2       59.31       57.97      5.21 o 
   8   3   2        4.72        3.47      2.69 o 
   9   3   2       18.51       16.37      3.95 o 
  -7   4   2       29.19       24.01      5.62 o 
  -6   4   2      353.22      353.63     12.69 o 
  -5   4   2      593.75      598.37     17.73 o 
  -4   4   2       14.81       20.14      2.70 o 
  -3   4   2     1214.29     1240.04     25.00 o 
  -2   4   2       20.00        8.98      1.36 o 
  -1   4   2     1344.99     1350.77     26.30 o 
   0   4   2        4.21        1.31      0.78 o 
   1   4   2     2110.24     2214.23     41.98 o 
   2   4   2       13.06       36.71      1.99 o 
   3   4   2     4379.60     4855.87     90.68 o 
   4   4   2      816.05      803.28     16.79 o 
   5   4   2     1290.85     1324.17     32.24 o 
   6   4   2      333.45      331.84     11.40 o 
   7   4   2      540.24      535.06     29.12 o 
   8   4   2       40.91       44.94      9.27 o 
   9   4   2      293.70      291.46     12.67 o 
  -7   5   2        5.91        8.38      4.41 o 
  -6   5   2       20.96       28.17      5.57 o 
  -5   5   2       52.35       55.64      6.97 o 
  -4   5   2     1342.50     1364.05     27.94 o 
  -3   5   2      891.42      898.21     19.03 o 
  -2   5   2      580.42      592.16     12.99 o 
  -1   5   2      354.47      414.47     11.89 o 
   0   5   2       62.30       51.23     10.66 o 
   1   5   2      646.83      554.35     11.88 o 
   2   5   2     1260.35     1347.07     40.65 o 
   3   5   2        1.52        7.93      1.40 o 
   4   5   2       13.37       11.46      2.14 o 
   5   5   2       53.06       61.02      3.44 o 
   6   5   2     1773.77     1749.98     43.83 o 
   7   5   2      994.83     1003.50     27.79 o 
   8   5   2      200.40      227.02     19.03 o 
  -6   6   2       62.74       84.00      9.20 o 
  -5   6   2      307.79      319.82     16.21 o 
  -4   6   2       36.57       36.58      3.90 o 
  -3   6   2      225.81      220.97      9.49 o 
  -2   6   2      514.11      491.58     20.97 o 
  -1   6   2      791.38      790.98     16.66 o 
   0   6   2      823.93      787.16     37.17 o 
   1   6   2      277.39      267.65      6.76 o 
   2   6   2      181.89      219.49      5.98 o 
   3   6   2      215.41      217.91      6.05 o 
   4   6   2       39.53       47.77      3.43 o 
   5   6   2       82.35       75.95      3.81 o 
   6   6   2       80.99       84.24      9.49 o 
   7   6   2        2.91       -1.73      3.51 o 
   8   6   2       97.96       93.05     11.49 o 
  -6   7   2       34.86       52.10      7.68 o 
  -5   7   2      173.25      180.83     11.75 o 
  -4   7   2       13.41       11.58      2.96 o 
  -3   7   2      191.48      205.15     20.11 o 
  -2   7   2        4.92        4.11      1.58 o 
  -1   7   2      423.00      427.68     10.24 o 
   0   7   2      494.33      518.36     15.34 o 
   1   7   2      170.30      178.70      7.41 o 
   2   7   2       94.59       97.51      5.42 o 
   3   7   2      163.26      161.73     10.95 o 
   4   7   2      144.35      161.64      7.31 o 
   5   7   2      251.27      250.56     14.96 o 
   6   7   2        5.47       17.86      5.44 o 
   7   7   2        2.01        1.11      4.20 o 
   8   7   2       11.19        7.20      5.68 o 
  -4   8   2       27.84       35.23      6.45 o 
  -3   8   2        1.27       -1.20      3.21 o 
  -2   8   2      154.46      155.58     10.79 o 
  -1   8   2       70.34       72.50      8.00 o 
   0   8   2       55.87       61.85     16.13 o 
   1   8   2       87.83       81.12      5.61 o 
   2   8   2       53.76       59.73      8.54 o 
   3   8   2      181.65      192.50      8.45 o 
   4   8   2      247.99      270.40     14.47 o 
   5   8   2       13.43       17.08      4.22 o 
   6   8   2      143.22      133.28     12.84 o 
   7   8   2      166.56      190.85     14.96 o 
  -4   9   2      215.99      217.64     14.36 o 
  -3   9   2       78.02       93.52     10.21 o 
  -2   9   2      301.42      262.52     15.52 o 
  -1   9   2        1.50       -1.65      3.34 o 
   0   9   2      211.13      200.41     12.78 o 
   1   9   2       41.04       32.81      3.99 o 
   2   9   2      254.00      258.83     18.24 o 
   3   9   2        5.34        8.87      3.50 o 
   4   9   2      163.76      173.25      8.57 o 
   5   9   2       25.41       18.98      5.79 o 
   6   9   2      301.12      327.07     19.98 o 
  -3  10   2      159.26      144.55     13.20 o 
  -2  10   2      265.00      262.97     16.37 o 
  -1  10   2       45.65       55.17      7.98 o 
   0  10   2      223.88      229.67     14.75 o 
   1  10   2       18.44       14.44      5.22 o 
   2  10   2      433.89      410.73     20.92 o 
   3  10   2      388.63      400.18     14.72 o 
   4  10   2       75.01       76.77      9.36 o 
   5  10   2       56.95       80.86     10.56 o 
   0  11   2       45.51       39.79      7.57 o 
   1  11   2      246.80      204.44     14.32 o 
   2  11   2        1.00        4.88      4.35 o 
   3  11   2        1.25        8.47      5.37 o 
  -3 -10   3       17.06       16.72      4.16 o 
  -2 -10   3       15.67       11.05      3.66 o 
  -1 -10   3      166.97      175.21      9.59 o 
   0 -10   3       90.49       88.41      7.58 o 
   1 -10   3      217.26      212.94     18.59 o 
   2 -10   3       23.56       13.22      4.02 o 
  -5  -9   3       31.51       31.76      7.70 o 
  -4  -9   3      106.77      127.71     13.90 o 
  -3  -9   3        9.89        9.53      3.60 o 
  -2  -9   3      328.45      321.03     12.77 o 
  -1  -9   3      135.10      141.65     10.83 o 
   0  -9   3       83.78       86.06     10.16 o 
   1  -9   3      315.10      302.46     13.79 o 
   2  -9   3       93.22       96.82      7.68 o 
   3  -9   3      156.43      169.83      9.36 o 
   4  -9   3       60.43       75.30     16.95 o 
  -6  -8   3      153.50      157.37     15.30 o 
  -5  -8   3       68.66       53.60      8.89 o 
  -4  -8   3      503.28      501.90     25.69 o 
  -3  -8   3        3.81        9.02      3.77 o 
  -2  -8   3      639.92      624.37     19.52 o 
  -1  -8   3       14.41       17.56      3.44 o 
   0  -8   3     1502.90     1511.07     42.28 o 
   1  -8   3       13.81       16.63      3.93 o 
   2  -8   3     1099.91     1073.50     42.49 o 
   3  -8   3       17.00       18.86      3.99 o 
   4  -8   3      271.97      270.83     11.69 o 
   5  -8   3       99.33      105.41      8.12 o 
  -6  -7   3       82.32       69.23      9.97 o 
  -5  -7   3      281.68      295.19     17.91 o 
  -4  -7   3       24.85       17.06      5.23 o 
  -3  -7   3       96.23      108.50      7.24 o 
  -2  -7   3     1246.44     1292.37     34.41 o 
  -1  -7   3      773.96      805.65     23.12 o 
   0  -7   3        1.81        5.19      2.33 o 
   1  -7   3      276.77      262.23     17.88 o 
   2  -7   3      103.07       96.79      6.72 o 
   3  -7   3      268.65      258.95     10.62 o 
   4  -7   3      985.41      958.01     27.59 o 
   5  -7   3       20.52       19.73      3.95 o 
   6  -7   3        0.70        3.91      4.51 o 
  -7  -6   3       58.33       63.65      9.73 o 
  -6  -6   3      115.85       91.36     10.61 o 
  -5  -6   3      123.49      119.91     11.56 o 
  -4  -6   3      568.19      571.45     17.03 o 
  -3  -6   3      203.85      197.73      8.11 o 
  -2  -6   3      346.37      355.76     15.98 o 
  -1  -6   3      117.03      107.10      5.76 o 
   0  -6   3      118.12      131.64      6.47 o 
   1  -6   3      711.04      714.09     20.55 o 
   2  -6   3      209.96      212.87      8.89 o 
   3  -6   3       41.57       44.51      5.31 o 
   4  -6   3      229.35      239.16      9.92 o 
   5  -6   3       23.54       28.20      4.24 o 
   6  -6   3      108.77      107.48      7.57 o 
  -7  -5   3        8.98        6.69      4.85 o 
  -6  -5   3       16.50        7.83      4.39 o 
  -5  -5   3       26.52       25.84      5.73 o 
  -4  -5   3      229.32      224.78      8.29 o 
  -3  -5   3      735.57      705.19     29.48 o 
  -2  -5   3      106.28      106.33      5.25 o 
  -1  -5   3       40.36       33.79      3.35 o 
   0  -5   3      110.48      102.47      5.17 o 
   1  -5   3     1073.90     1031.54     21.01 o 
   2  -5   3        6.34        3.55      1.28 o 
   3  -5   3      719.16      706.00     15.73 o 
   4  -5   3      326.85      334.32      9.15 o 
   5  -5   3      522.07      524.43     13.16 o 
   6  -5   3       76.55       98.57      6.94 o 
   7  -5   3      179.65      181.13     12.48 o 
  -8  -4   3        1.60        3.08      4.93 o 
  -7  -4   3       37.48       45.95      4.97 o 
  -6  -4   3      543.03      467.15     29.65 o 
  -5  -4   3      318.00      323.30     22.29 o 
  -4  -4   3       37.61       36.11      2.50 o 
  -3  -4   3      113.17      107.87      3.81 o 
  -2  -4   3      300.79      271.48      8.22 o 
  -1  -4   3      303.27      296.99      7.77 o 
   0  -4   3      160.33      126.07      3.59 o 
   1  -4   3     1139.93     1227.13     24.34 o 
   2  -4   3      347.93      318.52      7.85 o 
   3  -4   3        8.80       19.52      6.30 o 
   4  -4   3      400.76      374.72     11.32 o 
   5  -4   3        9.77        9.56      1.99 o 
   6  -4   3        2.20        2.04      3.43 o 
   7  -4   3      230.39      225.20     13.48 o 
   8  -4   3        8.20       15.28      4.03 o 
  -8  -3   3      230.59      236.18     10.85 o 
  -7  -3   3       10.57       16.44      3.52 o 
  -6  -3   3      103.21       92.86      6.27 o 
  -5  -3   3      109.21      101.65      7.19 o 
  -4  -3   3       16.12       11.74      2.27 o 
  -3  -3   3      139.70      127.24      3.97 o 
  -2  -3   3        3.97        1.24      0.79 o 
  -1  -3   3     1713.63     1771.50     33.87 o 
   0  -3   3      177.02      165.79      4.34 o 
   1  -3   3     4707.06     5153.95     95.88 o 
   2  -3   3      664.61      705.01     18.81 o 
   3  -3   3     1315.05     1375.03     27.44 o 
   4  -3   3      695.02      709.55     15.63 o 
   5  -3   3      172.43      176.14      5.96 o 
   6  -3   3        5.68        4.27      2.39 o 
   7  -3   3       67.39       74.70      6.69 o 
   8  -3   3        3.90        2.55      2.84 o 
  -8  -2   3        2.96        4.60      3.08 o 
  -7  -2   3       92.42       88.15      6.59 o 
  -6  -2   3      321.77      298.04     11.08 o 
  -5  -2   3     1211.85     1225.73     36.12 o 
  -4  -2   3      149.48      149.34      6.23 o 
  -3  -2   3      274.51      367.31      8.33 o 
  -2  -2   3       48.41       41.64      2.06 o 
  -1  -2   3     2880.64     2959.84     55.41 o 
   0  -2   3     2378.85     2612.28     49.02 o 
   1  -2   3     5770.21     5993.10    110.98 o 
   2  -2   3      188.96      221.77      5.67 o 
   3  -2   3     1394.66     1379.31     27.30 o 
   4  -2   3     2687.42     2912.40     55.84 o 
   5  -2   3     1833.98     1876.25     37.31 o 
   6  -2   3      652.20      645.94     19.26 o 
   7  -2   3       12.23       10.73      5.78 o 
   8  -2   3        5.08        6.96      3.24 o 
  -8  -1   3      292.83      275.19     11.82 o 
  -7  -1   3      297.10      291.52     11.49 o 
  -6  -1   3       57.01       50.93      4.74 o 
  -5  -1   3       43.02       41.45      6.66 o 
  -4  -1   3       60.36       36.90      3.31 o 
  -3  -1   3     1094.08     1113.21     21.93 o 
  -2  -1   3     5213.93     5536.36    102.64 o 
  -1  -1   3      527.05      738.29     18.04 o 
   0  -1   3      166.59      145.93     11.10 o 
   1  -1   3       29.18       14.44      3.52 o 
   2  -1   3     1669.33     1642.79     31.53 o 
   3  -1   3     3569.93     3764.01     70.74 o 
   4  -1   3       38.92       24.32      2.07 o 
   5  -1   3       36.53       35.10      3.03 o 
   6  -1   3      137.04      148.78      7.20 o 
   7  -1   3      867.20      865.90     25.02 o 
   8  -1   3      220.38      227.40     10.48 o 
   9  -1   3      120.22      127.65      9.15 o 
  -8   0   3      157.81      154.53     17.33 o 
  -7   0   3      125.60      117.15     12.21 o 
  -6   0   3       44.38       39.46      4.28 o 
  -5   0   3      823.98      792.71     21.68 o 
  -4   0   3        1.15        2.42      1.68 o 
  -3   0   3     1358.08     1249.52     79.24 o 
  -2   0   3       54.06       37.30      2.82 o 
  -1   0   3     1461.26      927.95     32.45 o 
   0   0   3        7.41        3.62      1.71 o 
   1   0   3     1006.97      952.82     18.46 o 
   2   0   3      184.66      168.24      4.79 o 
   3   0   3        5.08        1.94      1.25 o 
   4   0   3      604.55      583.80     12.73 o 
   5   0   3        7.57        4.14      1.57 o 
   6   0   3      130.64      135.59     17.85 o 
   7   0   3       25.41       26.33      3.86 o 
   8   0   3        0.89        3.41      2.85 o 
   9   0   3        3.21        4.55      3.35 o 
  -8   1   3       17.77       18.59      4.06 o 
  -7   1   3      341.37      331.26     12.53 o 
  -6   1   3       41.12       36.38      5.95 o 
  -5   1   3       24.89       29.44      3.50 o 
  -4   1   3      237.17      218.97      5.72 o 
  -3   1   3        1.38        3.83      0.99 o 
  -2   1   3     2898.79     2703.40    141.39 o 
  -1   1   3     2406.53     2466.25     46.17 o 
   0   1   3     2704.69     3241.67     60.25 o 
   1   1   3      471.54      454.34      9.34 o 
   2   1   3      341.15      320.60      7.17 o 
   3   1   3      430.58      372.10     10.55 o 
   4   1   3     1545.37     1662.60     34.97 o 
   5   1   3       35.39       48.76      3.39 o 
   6   1   3       81.53       96.34     13.32 o 
   7   1   3      311.32      316.26     11.84 o 
   8   1   3       22.10       28.33      4.42 o 
   9   1   3       24.37       27.67      4.83 o 
  -8   2   3      280.03      238.50     15.37 o 
  -7   2   3      443.84      391.25     14.02 o 
  -6   2   3       29.92       40.62      4.36 o 
  -5   2   3      107.07      106.94      5.71 o 
  -4   2   3     1073.34     1043.46     21.25 o 
  -3   2   3       41.15       57.87      3.27 o 
  -2   2   3      778.41      784.94     15.82 o 
  -1   2   3     5361.32     6309.07    116.43 o 
   0   2   3     9939.87    10166.92    621.57 o 
   1   2   3     3492.87     3626.48     67.43 o 
   2   2   3        4.92       22.97      2.09 o 
   3   2   3       17.04       37.16      3.23 o 
   4   2   3       36.53       59.07      2.78 o 
   5   2   3       13.27       10.17      1.56 o 
   6   2   3     2219.50     2243.94     54.85 o 
   7   2   3       10.73        6.56      2.88 o 
   8   2   3        0.90        4.19      2.82 o 
   9   2   3        6.71       16.87      4.15 o 
  -7   3   3      188.25      164.11     11.81 o 
  -6   3   3       11.59       10.36      2.97 o 
  -5   3   3      293.49      281.65     10.19 o 
  -4   3   3        6.81        6.86      1.59 o 
  -3   3   3       54.38       56.97      2.94 o 
  -2   3   3     1018.19     1005.91     20.10 o 
  -1   3   3       41.99       71.68      2.91 o 
   0   3   3     5318.38     5620.37    125.12 o 
   1   3   3      709.82      662.52     13.42 o 
   2   3   3     4629.39     4984.50     92.59 o 
   3   3   3      222.51      194.60      5.40 o 
   4   3   3     1572.24     1617.57     31.67 o 
   5   3   3       24.65       24.07      2.18 o 
   6   3   3      159.01      159.99      7.38 o 
   7   3   3       15.89       19.66      3.43 o 
   8   3   3        1.30       -0.07      2.43 o 
   9   3   3       24.02       25.33      4.68 o 
  -7   4   3       85.76       75.72      8.83 o 
  -6   4   3      392.41      374.79     18.36 o 
  -5   4   3       63.17       68.31      5.65 o 
  -4   4   3      365.12      387.86      9.68 o 
  -3   4   3       70.01       59.59      3.64 o 
  -2   4   3      170.69      154.79      4.64 o 
  -1   4   3     1731.07     1796.73     34.51 o 
   0   4   3      263.93      241.69      7.32 o 
   1   4   3     1972.84     2097.37     39.94 o 
   2   4   3     3291.94     3715.78     69.69 o 
   3   4   3     1541.12     1482.04     29.04 o 
   4   4   3     3485.81     3651.58     84.92 o 
   5   4   3     1086.53     1113.31     22.94 o 
   6   4   3      329.06      335.83     11.49 o 
   7   4   3      260.01      250.01     10.10 o 
   8   4   3       93.90      113.91      7.86 o 
   9   4   3        0.64       -2.44      2.77 o 
  -7   5   3       57.55       55.99      8.26 o 
  -6   5   3       86.92       83.55      8.98 o 
  -5   5   3      486.23      466.84     20.70 o 
  -4   5   3        5.15        4.09      2.45 o 
  -3   5   3       78.23       83.71      3.75 o 
  -2   5   3      612.65      577.68     12.76 o 
  -1   5   3      477.69      480.08     10.68 o 
   0   5   3      137.24       99.25      3.62 o 
   1   5   3      699.14      729.46     15.16 o 
   2   5   3      271.44      366.57      9.00 o 
   3   5   3     1814.88     1975.00     38.29 o 
   4   5   3     1584.00     1638.58     32.47 o 
   5   5   3      564.35      569.96     13.12 o 
   6   5   3      928.55      906.70     28.26 o 
   7   5   3      443.54      424.83     23.08 o 
   8   5   3      142.48      133.12      8.05 o 
  -6   6   3       35.25       29.90      6.28 o 
  -5   6   3       94.02       94.68      9.13 o 
  -4   6   3       81.48       84.77      5.68 o 
  -3   6   3       12.66       15.51      2.77 o 
  -2   6   3      630.93      620.26     13.80 o 
  -1   6   3        1.21        2.47      2.26 o 
   0   6   3      569.35      577.72     16.05 o 
   1   6   3       68.82       49.92      2.79 o 
   2   6   3        6.14       10.60      2.14 o 
   3   6   3      220.06      199.97      5.86 o 
   4   6   3       29.37       31.15      2.58 o 
   5   6   3      163.76      146.16      6.51 o 
   6   6   3       21.92       29.47      8.63 o 
   7   6   3      145.13      157.93      7.95 o 
   8   6   3       50.00       67.95     10.44 o 
  -5   7   3       26.23       35.78      6.58 o 
  -4   7   3       25.68       26.38      3.67 o 
  -3   7   3      431.84      420.31     13.22 o 
  -2   7   3      146.86      124.48     22.70 o 
  -1   7   3       61.32       67.16      4.48 o 
   0   7   3       13.00       13.76      1.80 o 
   1   7   3      118.45      125.17      6.07 o 
   2   7   3      913.80      920.34     24.82 o 
   3   7   3      196.63      202.91      8.23 o 
   4   7   3       73.96       66.67      7.20 o 
   5   7   3      344.50      307.33     14.35 o 
   6   7   3      195.03      163.15     12.30 o 
   7   7   3       81.01       88.51     10.79 o 
   8   7   3       68.93       54.20      9.20 o 
  -4   8   3        6.90       12.01      4.51 o 
  -3   8   3       56.34       58.86      7.93 o 
  -2   8   3      126.03      120.69     10.58 o 
  -1   8   3      272.38      278.69     15.08 o 
   0   8   3       25.93       16.64      4.64 o 
   1   8   3      312.79      297.21     21.51 o 
   2   8   3       39.31       36.33      3.98 o 
   3   8   3      133.47      108.90      6.48 o 
   4   8   3        1.11        1.32      2.18 o 
   5   8   3      433.29      409.81     14.06 o 
   6   8   3       12.67       21.90      5.97 o 
   7   8   3      101.61       96.61     11.56 o 
  -4   9   3       64.81       75.60      9.28 o 
  -3   9   3       52.71       63.52      8.57 o 
  -2   9   3      165.98      164.91     11.90 o 
  -1   9   3       62.99       70.97      8.46 o 
   0   9   3       75.00       76.49      8.55 o 
   1   9   3      294.99      294.47     16.02 o 
   2   9   3       20.23       19.13      3.37 o 
   3   9   3      320.53      332.05     12.29 o 
   4   9   3       41.57       43.55      4.91 o 
   5   9   3       21.67       22.34      3.88 o 
   6   9   3       52.69       60.89      8.99 o 
  -2  10   3       85.04       74.55      9.50 o 
  -1  10   3       32.56       34.36      7.04 o 
   0  10   3      371.82      364.00     19.57 o 
   1  10   3     1165.59     1146.11     44.96 o 
   2  10   3       27.48       22.70      6.01 o 
   3  10   3      271.69      304.99     17.16 o 
   4  10   3      347.09      343.45     13.30 o 
   5  10   3      426.92      464.35     16.53 o 
   0  11   3       61.66       75.79     10.13 o 
   1  11   3       14.03        7.16      5.13 o 
   2  11   3      188.21      176.80     13.30 o 
   3  11   3      327.85      316.50     18.34 o 
  -2 -10   4      257.11      272.92     15.74 o 
  -1 -10   4       16.17       23.06      6.59 o 
   0 -10   4       14.43        8.52      3.46 o 
   1 -10   4        1.85        3.75      3.48 o 
  -4  -9   4      130.14      157.53     15.83 o 
  -3  -9   4      249.51      264.69     11.55 o 
  -2  -9   4      118.54      126.26      8.49 o 
  -1  -9   4      371.29      359.28     18.86 o 
   0  -9   4       13.98       13.67      3.59 o 
   1  -9   4      282.05      300.56     12.70 o 
   2  -9   4        9.04       11.38      3.63 o 
   3  -9   4      135.15      131.59      9.27 o 
  -5  -8   4      422.88      456.52     25.28 o 
  -4  -8   4      239.37      262.52     17.38 o 
  -3  -8   4      243.35      245.75     10.49 o 
  -2  -8   4      475.07      486.33     26.77 o 
  -1  -8   4      235.38      214.95      9.63 o 
   0  -8   4      352.34      380.10     14.09 o 
   1  -8   4      628.74      587.74     19.14 o 
   2  -8   4       78.35       91.18     22.17 o 
   3  -8   4       24.51       24.85      4.22 o 
   4  -8   4       51.03       46.54      5.67 o 
   5  -8   4       78.50       78.16      7.20 o 
  -6  -7   4      184.70      224.12     16.21 o 
  -5  -7   4       49.78       48.70      8.50 o 
  -4  -7   4      424.64      399.98     21.59 o 
  -3  -7   4      177.17      187.22      8.46 o 
  -2  -7   4       32.77       35.84      5.10 o 
  -1  -7   4      261.27      277.07     19.44 o 
   0  -7   4      394.74      388.83     13.62 o 
   1  -7   4      334.34      334.80     12.44 o 
   2  -7   4      591.04      548.44     28.21 o 
   3  -7   4       10.79       12.72      3.19 o 
   4  -7   4       60.84       65.64     11.38 o 
   5  -7   4       76.82       72.69      6.70 o 
   6  -7   4       15.10       16.10      4.10 o 
  -6  -6   4       27.95       32.50      7.10 o 
  -5  -6   4      478.99      474.27     24.06 o 
  -4  -6   4      387.88      418.43     21.54 o 
  -3  -6   4      347.57      338.62     18.82 o 
  -2  -6   4       17.13       16.36      2.98 o 
  -1  -6   4      231.34      234.57     13.42 o 
   0  -6   4       24.79       23.03      4.45 o 
   1  -6   4      486.23      495.37     15.74 o 
   2  -6   4      305.69      320.39     14.62 o 
   3  -6   4       81.93       85.09      6.25 o 
   4  -6   4      136.58      141.20      7.59 o 
   5  -6   4       43.50       50.66      5.28 o 
   6  -6   4      192.33      194.48      8.15 o 
  -7  -5   4        4.26        1.54      4.43 o 
  -6  -5   4      155.91      167.12     12.90 o 
  -5  -5   4       76.67       74.17      8.87 o 
  -4  -5   4      417.97      398.42     19.93 o 
  -3  -5   4     1124.45     1181.68     45.95 o 
  -2  -5   4     4013.12     3991.65     95.00 o 
  -1  -5   4      373.46      363.27     11.81 o 
   0  -5   4      543.72      500.50     17.85 o 
   1  -5   4       42.67       51.39      3.14 o 
   2  -5   4       21.20       26.20      2.24 o 
   3  -5   4        9.95        7.62      2.66 o 
   4  -5   4     2287.10     2391.18     47.31 o 
   5  -5   4       84.56       96.15      7.61 o 
   6  -5   4       41.55       52.63      4.85 o 
   7  -5   4      137.40      158.65     14.13 o 
  -7  -4   4       17.57       11.60      5.44 o 
  -6  -4   4       72.13       68.04      5.54 o 
  -5  -4   4        3.44        3.89      3.71 o 
  -4  -4   4        1.21       -0.56      1.65 o 
  -3  -4   4      614.23      600.21     13.15 o 
  -2  -4   4      197.83      198.11      5.45 o 
  -1  -4   4       46.63       28.44      1.83 o 
   0  -4   4      528.38      527.57     14.59 o 
   1  -4   4       20.52       10.11      1.31 o 
   2  -4   4      744.96      721.70     15.51 o 
   3  -4   4        2.21        4.83      1.42 o 
   4  -4   4        1.48       -0.98      1.31 o 
   5  -4   4       91.22       97.78      7.88 o 
   6  -4   4      104.52      111.72      5.50 o 
   7  -4   4      385.48      350.46     13.47 o 
   8  -4   4      185.27      180.00     10.20 o 
  -7  -3   4       23.11       38.02      4.78 o 
  -6  -3   4      305.45      305.11     11.33 o 
  -5  -3   4        3.53        3.38      2.17 o 
  -4  -3   4      416.80      425.04     12.87 o 
  -3  -3   4       43.45       51.09      2.78 o 
  -2  -3   4      828.31      829.70     20.94 o 
  -1  -3   4       95.54       74.85      2.83 o 
   0  -3   4     1396.09     1497.09     29.09 o 
   1  -3   4       65.88       52.33      2.77 o 
   2  -3   4     1169.92     1254.38     31.76 o 
   3  -3   4      100.14      112.48      6.10 o 
   4  -3   4      865.55      860.32     22.01 o 
   5  -3   4       28.74       30.99      3.07 o 
   6  -3   4      128.84      113.75     10.29 o 
   7  -3   4        3.37        3.43      2.67 o 
   8  -3   4       20.34       18.32      4.08 o 
  -8  -2   4      211.11      211.55     11.54 o 
  -7  -2   4      856.12      818.73     24.04 o 
  -6  -2   4       33.57       25.19      3.93 o 
  -5  -2   4      182.84      174.34      7.82 o 
  -4  -2   4      337.31      330.75     10.63 o 
  -3  -2   4     2306.72     2432.25     46.43 o 
  -2  -2   4     1733.87     1768.93     34.07 o 
  -1  -2   4     1106.67     1181.92     23.16 o 
   0  -2   4     2837.55     3461.31     64.84 o 
   1  -2   4     5132.17     5402.49    130.06 o 
   2  -2   4      840.95      772.77     16.01 o 
   3  -2   4     2676.79     2842.64     54.29 o 
   4  -2   4       16.16       12.64      2.36 o 
   5  -2   4       50.30       55.40      4.69 o 
   6  -2   4        2.34        4.77      1.81 o 
   7  -2   4      401.13      387.65     14.01 o 
   8  -2   4       65.98       78.02      6.99 o 
  -8  -1   4      143.52      138.24     11.75 o 
  -7  -1   4       27.25       32.05      5.39 o 
  -6  -1   4      225.59      232.21      9.51 o 
  -5  -1   4      980.87      970.12     25.92 o 
  -4  -1   4     1200.96     1225.39     30.94 o 
  -3  -1   4       19.13       33.46      2.08 o 
  -2  -1   4     1023.47     1056.36     24.93 o 
  -1  -1   4      309.07      266.73      6.28 o 
   0  -1   4     6345.43     6430.07    385.24 o 
   1  -1   4     1088.09     1020.67     20.08 o 
   2  -1   4       47.46       34.86      2.11 o 
   3  -1   4       85.03      149.43      5.59 o 
   4  -1   4      312.34      357.96      9.81 o 
   5  -1   4      948.56      941.63     20.12 o 
   6  -1   4       15.72       13.28      4.14 o 
   7  -1   4       28.61       25.22      6.26 o 
   8  -1   4       11.23       12.89      3.54 o 
   9  -1   4       28.09       30.71      5.07 o 
  -8   0   4      157.25      147.86     11.42 o 
  -7   0   4       93.74       95.01      7.72 o 
  -6   0   4      239.93      233.83      9.59 o 
  -5   0   4      498.87      477.00     14.61 o 
  -4   0   4      862.85      880.08     23.12 o 
  -3   0   4      301.69      272.80      6.65 o 
  -2   0   4      317.05      315.12      8.81 o 
  -1   0   4     1493.30     1531.66     35.26 o 
   0   0   4      502.59      456.92     18.58 o 
   1   0   4     1780.74     1762.79     33.57 o 
   2   0   4      523.78      491.75     10.55 o 
   3   0   4      204.62      296.98      7.28 o 
   4   0   4      821.37      836.75     17.60 o 
   5   0   4      154.51      137.24      6.39 o 
   6   0   4       22.85       24.94      3.44 o 
   7   0   4       88.87       91.10      8.84 o 
   8   0   4       14.71        6.28      5.96 o 
   9   0   4        0.70        6.13      3.42 o 
  -8   1   4       26.94       23.51      6.19 o 
  -7   1   4        0.80       -2.09      2.29 o 
  -6   1   4        2.51        1.66      2.31 o 
  -5   1   4      822.10      820.28     27.30 o 
  -4   1   4       15.14        7.12      2.29 o 
  -3   1   4     1381.49     1404.94     33.06 o 
  -2   1   4      233.90      230.24      5.67 o 
  -1   1   4     1455.81     1452.12     27.88 o 
   0   1   4      436.52      447.89      9.40 o 
   1   1   4     4307.44     4448.03    112.03 o 
   2   1   4      230.53      289.45      6.86 o 
   3   1   4      901.12      949.64     19.27 o 
   4   1   4      327.94      280.69     13.22 o 
   5   1   4       18.98       17.01      1.95 o 
   6   1   4      804.90      812.52     22.85 o 
   7   1   4       79.85       76.09      6.14 o 
   8   1   4       13.97       14.07      5.91 o 
   9   1   4      162.62      160.50     11.62 o 
  -7   2   4        3.34       14.38      4.95 o 
  -6   2   4       71.93       66.56      5.46 o 
  -5   2   4        4.87        4.31      4.14 o 
  -4   2   4        2.90        2.74      1.75 o 
  -3   2   4        6.77        3.06      1.14 o 
  -2   2   4     1074.02     1078.44     21.29 o 
  -1   2   4     3803.15     3969.37     73.90 o 
   0   2   4      241.11      326.68      9.03 o 
   1   2   4     2797.66     2941.92     55.12 o 
   2   2   4      264.28      379.18      8.45 o 
   3   2   4     2563.05     2635.83     50.11 o 
   4   2   4       33.76       28.47      2.85 o 
   5   2   4      699.74      686.31     15.09 o 
   6   2   4       63.74       59.99      4.93 o 
   7   2   4      543.53      518.36     16.69 o 
   8   2   4      321.44      316.66     17.89 o 
   9   2   4      159.97      154.17      9.98 o 
  -7   3   4      234.08      218.06     14.28 o 
  -6   3   4        3.77        0.85      3.14 o 
  -5   3   4       97.46       94.79      5.68 o 
  -4   3   4      109.63      109.92      4.15 o 
  -3   3   4       38.67       32.56      2.36 o 
  -2   3   4      270.83      243.58      6.09 o 
  -1   3   4     2783.84     2928.08     54.94 o 
   0   3   4      182.22      177.25      5.91 o 
   1   3   4      422.04      373.08      8.21 o 
   2   3   4      694.41      700.04     14.39 o 
   3   3   4      587.48      538.33     11.72 o 
   4   3   4      974.75      941.82     55.98 o 
   5   3   4      330.45      321.60      8.32 o 
   6   3   4      399.26      408.37     13.33 o 
   7   3   4      167.86      164.83      7.91 o 
   8   3   4       33.94       34.14      4.66 o 
   9   3   4      169.99      169.49     16.99 o 
  -7   4   4        1.00        7.13      4.83 o 
  -6   4   4       77.28       72.68      8.36 o 
  -5   4   4      250.45      215.70     12.52 o 
  -4   4   4      339.47      318.13     10.24 o 
  -3   4   4      529.08      506.55     11.59 o 
  -2   4   4      671.28      691.41     14.62 o 
  -1   4   4      515.50      653.29     13.57 o 
   0   4   4      951.73     1035.10     20.43 o 
   1   4   4     4456.18     4554.05     84.84 o 
   2   4   4     2409.04     2618.47     49.72 o 
   3   4   4      512.00      538.81     11.84 o 
   4   4   4      449.78      455.15     10.62 o 
   5   4   4       85.14       87.21      3.98 o 
   6   4   4     1334.49     1294.67     33.51 o 
   7   4   4      213.92      206.49      8.99 o 
   8   4   4       77.20       83.09      6.72 o 
   9   4   4        2.59        3.33      3.90 o 
  -6   5   4       59.56       57.59      7.97 o 
  -5   5   4      180.45      179.60     11.74 o 
  -4   5   4      322.17      304.84     10.31 o 
  -3   5   4      161.26      155.48      6.54 o 
  -2   5   4      320.90      326.16     10.35 o 
  -1   5   4      610.25      605.85     13.01 o 
   0   5   4       20.01       12.14      2.17 o 
   1   5   4      900.17      840.57     17.29 o 
   2   5   4      131.57      119.54      4.04 o 
   3   5   4      241.59      219.51      8.08 o 
   4   5   4      803.64      818.85     17.53 o 
   5   5   4      151.19      148.60      6.54 o 
   6   5   4      418.21      404.00     13.26 o 
   7   5   4       17.62       22.43      6.64 o 
   8   5   4      201.03      204.89      9.65 o 
  -6   6   4       35.03       32.61      6.74 o 
  -5   6   4       24.12       29.61      5.77 o 
  -4   6   4      358.43      364.27     12.07 o 
  -3   6   4       79.81       91.99     11.15 o 
  -2   6   4     1020.34     1036.64     26.39 o 
  -1   6   4       34.41       38.19      3.50 o 
   0   6   4      349.87      344.26     18.21 o 
   1   6   4       69.84       47.36      2.77 o 
   2   6   4      485.87      490.53     11.29 o 
   3   6   4       78.75       57.82      3.28 o 
   4   6   4       16.22       23.37      4.64 o 
   5   6   4       16.07       17.86      2.64 o 
   6   6   4        2.56        4.58      3.58 o 
   7   6   4      246.64      238.73     10.03 o 
   8   6   4       18.43       14.53      3.69 o 
  -5   7   4      305.30      264.96     15.37 o 
  -4   7   4       30.85       42.63      4.51 o 
  -3   7   4        1.43        1.69      2.23 o 
  -2   7   4       33.20       34.45      4.77 o 
  -1   7   4      525.19      521.48     22.51 o 
   0   7   4     1271.75     1341.94     32.98 o 
   1   7   4      161.82      166.14      5.29 o 
   2   7   4        1.13        2.66      1.45 o 
   3   7   4       90.50       91.25      6.45 o 
   4   7   4      809.24      875.39     27.59 o 
   5   7   4      303.58      307.99     11.33 o 
   6   7   4       25.52       28.34      6.53 o 
   7   7   4       18.09       15.25      5.62 o 
   8   7   4       57.05       39.74      8.11 o 
  -4   8   4       23.61       24.44      3.90 o 
  -3   8   4       20.13       27.56      6.15 o 
  -2   8   4      428.36      410.17     19.70 o 
  -1   8   4       45.21       46.90      6.90 o 
   0   8   4      146.55      139.28     10.24 o 
   1   8   4      158.34      170.14     11.45 o 
   2   8   4      353.44      337.09     11.72 o 
   3   8   4       47.69       43.07      4.38 o 
   4   8   4      586.64      581.69     17.95 o 
   5   8   4       68.51       59.30      5.28 o 
   6   8   4      194.56      204.12     14.18 o 
   7   8   4       67.72       75.80     10.24 o 
  -3   9   4        1.02       -0.05      3.89 o 
  -2   9   4      309.53      307.29     17.06 o 
  -1   9   4       64.09       75.52      8.81 o 
   0   9   4      133.03      119.96     10.88 o 
   1   9   4      788.09      745.96     31.16 o 
   2   9   4       17.09       27.83      6.04 o 
   3   9   4      517.53      459.97     21.59 o 
   4   9   4       89.27       85.31      6.52 o 
   5   9   4        8.14        7.76      3.09 o 
   6   9   4       27.61       37.66      7.68 o 
  -2  10   4      193.78      177.00     13.19 o 
  -1  10   4       26.56       36.42      6.99 o 
   0  10   4      567.93      576.95     26.80 o 
   1  10   4        8.20        4.67      4.27 o 
   2  10   4     1295.93     1224.30     47.33 o 
   3  10   4      356.72      358.73     19.09 o 
   4  10   4      327.09      316.80     17.62 o 
   5  10   4      127.43      114.04     11.26 o 
   0  11   4        1.08        2.79      4.48 o 
   1  11   4      418.32      392.95     21.19 o 
   2  11   4       33.04       34.42      7.40 o 
   3  11   4      156.23      141.51     13.27 o 
  -3  -9   5       88.23       93.74      7.58 o 
  -2  -9   5       18.93       19.69      4.09 o 
  -1  -9   5      146.89      165.90     12.24 o 
   0  -9   5      143.17      139.00      8.70 o 
   1  -9   5      203.13      195.24     10.11 o 
   2  -9   5       27.70       33.94      7.65 o 
   3  -9   5       15.97       19.32      6.48 o 
  -5  -8   5       14.87       14.55      6.00 o 
  -4  -8   5        3.75        5.22      4.66 o 
  -3  -8   5      200.28      219.89     10.14 o 
  -2  -8   5      302.68      311.38     23.20 o 
  -1  -8   5      744.13      699.84     21.67 o 
   0  -8   5       75.68       75.27      6.50 o 
   1  -8   5        1.98        7.69      4.81 o 
   2  -8   5      282.97      275.43     11.86 o 
   3  -8   5      147.53      149.96      9.13 o 
   4  -8   5      123.66      139.12     13.21 o 
  -5  -7   5       34.92       24.45      6.73 o 
  -4  -7   5      151.67      149.41     14.02 o 
  -3  -7   5       46.90       42.64      4.70 o 
  -2  -7   5       41.41       49.96      8.40 o 
  -1  -7   5       59.02       60.72      5.31 o 
   0  -7   5       18.16       22.00      3.59 o 
   1  -7   5      202.60      184.10      8.73 o 
   2  -7   5      209.21      206.75      9.58 o 
   3  -7   5       46.19       53.02      8.76 o 
   4  -7   5      117.26      114.83      8.34 o 
   5  -7   5       80.12       80.01     13.70 o 
  -6  -6   5       25.82       20.60      6.58 o 
  -5  -6   5      385.86      338.99     19.63 o 
  -4  -6   5        2.12       -0.29      3.45 o 
  -3  -6   5       11.74       11.06      4.36 o 
  -2  -6   5      111.04      120.08      9.83 o 
  -1  -6   5      257.20      272.15     10.34 o 
   0  -6   5      302.88      265.80     13.78 o 
   1  -6   5      149.74      141.22      7.12 o 
   2  -6   5       30.63       27.08      3.81 o 
   3  -6   5      114.39      129.53      7.58 o 
   4  -6   5      591.46      605.47     19.39 o 
   5  -6   5       84.16       83.78      6.76 o 
   6  -6   5        7.92       11.31      3.53 o 
  -7  -5   5       63.89       62.20      9.63 o 
  -6  -5   5        2.55        2.09      4.08 o 
  -5  -5   5      179.72      186.09     13.16 o 
  -4  -5   5      374.91      388.72     20.01 o 
  -3  -5   5     2218.58     2196.27     80.22 o 
  -2  -5   5       32.21       27.21      3.48 o 
  -1  -5   5        9.15        7.25      2.27 o 
   0  -5   5        5.61        7.30      2.21 o 
   1  -5   5      447.32      469.72     22.51 o 
   2  -5   5      538.10      559.17     12.95 o 
   3  -5   5      469.61      519.17     12.57 o 
   4  -5   5      362.50      323.24     14.51 o 
   5  -5   5      615.79      660.57     16.02 o 
   6  -5   5      319.42      357.50     10.66 o 
   7  -5   5      409.01      436.26     44.25 o 
  -7  -4   5       12.86       14.60      5.87 o 
  -6  -4   5       46.99       40.86      7.38 o 
  -5  -4   5      184.79      198.27     13.29 o 
  -4  -4   5      126.19      126.45      6.04 o 
  -3  -4   5      249.10      255.87      7.01 o 
  -2  -4   5       15.49       13.27      1.82 o 
  -1  -4   5     1943.91     1957.88     48.26 o 
   0  -4   5        2.33       11.87      2.60 o 
   1  -4   5      678.87      658.55     16.69 o 
   2  -4   5        3.42        0.88      1.12 o 
   3  -4   5      208.17      213.68      8.58 o 
   4  -4   5      213.98      199.64      6.50 o 
   5  -4   5      562.40      574.13     14.12 o 
   6  -4   5       24.87       30.50      3.29 o 
   7  -4   5      512.31      521.16     34.71 o 
  -7  -3   5      325.21      309.47     12.30 o 
  -6  -3   5       68.00       85.92      6.41 o 
  -5  -3   5      211.85      220.52      9.60 o 
  -4  -3   5     1164.98     1184.23     30.40 o 
  -3  -3   5       86.19       92.24      5.59 o 
  -2  -3   5     1092.90     1115.81     22.54 o 
  -1  -3   5      718.15      749.99     15.71 o 
   0  -3   5      134.41      105.62      3.62 o 
   1  -3   5      435.97      423.30      9.73 o 
   2  -3   5      338.03      316.45     10.43 o 
   3  -3   5      164.06      183.25      5.88 o 
   4  -3   5     1223.17     1208.46     28.41 o 
   5  -3   5       50.06       48.69      4.21 o 
   6  -3   5       14.04       12.37      2.40 o 
   7  -3   5      273.76      242.67     15.50 o 
   8  -3   5       28.14       37.48      5.27 o 
  -7  -2   5       42.80       51.29      5.54 o 
  -6  -2   5      361.65      366.20     23.67 o 
  -5  -2   5      688.80      698.58     23.37 o 
  -4  -2   5      567.58      584.48     16.75 o 
  -3  -2   5       71.25       67.57      4.89 o 
  -2  -2   5      626.59      642.33     16.96 o 
  -1  -2   5      804.65      803.32     20.86 o 
   0  -2   5     2979.59     3242.25     76.60 o 
   1  -2   5      431.16      355.87     10.72 o 
   2  -2   5        3.44        3.26      2.36 o 
   3  -2   5       23.74       11.88      1.66 o 
   4  -2   5      208.62      196.02      6.03 o 
   5  -2   5      221.68      238.61      7.29 o 
   6  -2   5      306.09      279.66      8.49 o 
   7  -2   5       60.98       51.76      5.81 o 
   8  -2   5      110.43      116.90     14.14 o 
  -7  -1   5      229.88      248.23     15.87 o 
  -6  -1   5       18.51       20.76      6.22 o 
  -5  -1   5      238.34      241.39      9.34 o 
  -4  -1   5       46.47       38.52      3.67 o 
  -3  -1   5      316.47      304.94      7.57 o 
  -2  -1   5      361.14      340.53      8.03 o 
  -1  -1   5      695.13      658.92     13.78 o 
   0  -1   5      357.70      352.70      8.13 o 
   1  -1   5      365.98      299.11      7.13 o 
   2  -1   5     1307.80     1328.41     26.27 o 
   3  -1   5       49.35       34.81      2.83 o 
   4  -1   5      276.87      268.39      7.34 o 
   5  -1   5       88.93       81.26      5.20 o 
   6  -1   5        5.27        4.90      1.79 o 
   7  -1   5      123.29      131.70     11.25 o 
   8  -1   5       20.05       25.52      4.38 o 
  -7   0   5      207.49      234.04     15.60 o 
  -6   0   5      565.31      569.61     17.69 o 
  -5   0   5       12.27       11.51      2.65 o 
  -4   0   5      217.28      206.51     11.07 o 
  -3   0   5      107.72       97.50      3.58 o 
  -2   0   5     1654.54     1574.54     30.67 o 
  -1   0   5      150.24      119.26      4.42 o 
   0   0   5     1398.35     1813.53     41.81 o 
   1   0   5      230.08      292.84      6.90 o 
   2   0   5      993.36      899.42     18.27 o 
   3   0   5     1696.09     1828.97     35.65 o 
   4   0   5      827.61      724.96     15.75 o 
   5   0   5        2.03        0.48      1.37 o 
   6   0   5       76.25       72.96      4.14 o 
   7   0   5      431.22      415.89     14.56 o 
   8   0   5       43.56       41.73      5.17 o 
   9   0   5       83.77      100.48     11.10 o 
  -7   1   5      100.87      123.20     11.65 o 
  -6   1   5       11.90       15.04      3.36 o 
  -5   1   5      264.19      260.20      9.75 o 
  -4   1   5     2147.60     1942.53    243.93 o 
  -3   1   5        1.97        2.88      1.26 o 
  -2   1   5      956.03     1033.76     20.71 o 
  -1   1   5      100.35       74.65      2.93 o 
   0   1   5      402.99      373.41      8.29 o 
   1   1   5      267.70      209.12      5.33 o 
   2   1   5     1725.96     1777.29     42.06 o 
   3   1   5     1294.29     1724.54     41.43 o 
   4   1   5     2148.79     2287.32     44.40 o 
   5   1   5      110.27       89.72     13.60 o 
   6   1   5     1428.43     1432.49     29.57 o 
   7   1   5      146.61      136.96      7.67 o 
   8   1   5      248.99      234.05     16.84 o 
   9   1   5        1.69        0.36      3.02 o 
  -7   2   5        2.29        5.48      4.27 o 
  -6   2   5       14.52        9.90      4.15 o 
  -5   2   5       75.40       63.35      7.71 o 
  -4   2   5      185.06      203.28      7.72 o 
  -3   2   5      106.74      110.63      4.00 o 
  -2   2   5     1203.34     1275.27     25.15 o 
  -1   2   5      588.73      581.77     12.15 o 
   0   2   5     1050.31     1072.51     25.93 o 
   1   2   5      850.42      825.40     16.69 o 
   2   2   5      286.97      226.38      5.80 o 
   3   2   5      289.80      276.39      7.01 o 
   4   2   5      390.39      348.47     10.39 o 
   5   2   5      593.64      579.18     13.33 o 
   6   2   5      221.56      211.81      9.26 o 
   7   2   5      668.84      629.07     19.33 o 
   8   2   5      642.73      591.69     19.32 o 
   9   2   5      393.72      369.70     14.71 o 
  -7   3   5       74.64       62.42      8.69 o 
  -6   3   5       12.26       18.80      5.21 o 
  -5   3   5      101.23       97.61      9.04 o 
  -4   3   5      299.85      290.78      9.77 o 
  -3   3   5      484.17      503.67     11.46 o 
  -2   3   5      150.15      169.24      4.80 o 
  -1   3   5      415.99      521.66     15.94 o 
   0   3   5     1106.26     1124.97     27.23 o 
   1   3   5     2585.32     2537.13     48.09 o 
   2   3   5     1083.69     1024.60     20.56 o 
   3   3   5       28.77       44.40      2.60 o 
   4   3   5        1.39        4.13      1.35 o 
   5   3   5       10.86       11.47      2.71 o 
   6   3   5     1273.18     1315.48     28.42 o 
   7   3   5      308.81      284.15     11.08 o 
   8   3   5       64.78       60.36      5.77 o 
   9   3   5       50.18       49.53      5.89 o 
  -7   4   5      602.87      572.07     26.69 o 
  -6   4   5      292.34      261.79     15.40 o 
  -5   4   5      195.57      215.95     12.89 o 
  -4   4   5      256.61      246.68      8.83 o 
  -3   4   5       10.11        9.67      2.36 o 
  -2   4   5      211.22      195.98      7.32 o 
  -1   4   5     4506.17     4740.03    107.07 o 
   0   4   5        4.89        2.98      1.45 o 
   1   4   5       19.63       10.05      1.21 o 
   2   4   5        1.45        1.17      1.06 o 
   3   4   5      102.59       88.68      3.57 o 
   4   4   5     1236.83     1259.07     25.56 o 
   5   4   5      880.98      881.81     23.54 o 
   6   4   5      685.68      723.40     16.41 o 
   7   4   5       59.92       58.90      5.28 o 
   8   4   5        5.42        1.83      2.76 o 
   9   4   5      239.76      251.98     11.56 o 
  -6   5   5       23.21       22.19      5.58 o 
  -5   5   5      302.30      329.98     17.02 o 
  -4   5   5      180.56      183.60      7.73 o 
  -3   5   5      195.56      193.49      7.75 o 
  -2   5   5      296.30      280.20      9.58 o 
  -1   5   5      505.95      423.28     18.27 o 
   0   5   5        1.29        6.81      1.89 o 
   1   5   5      610.17      555.16     12.11 o 
   2   5   5        7.92       15.02      1.73 o 
   3   5   5      148.09      130.54      4.52 o 
   4   5   5      144.18      132.88      4.82 o 
   5   5   5        4.66        5.75      2.05 o 
   6   5   5      102.51      101.70      9.34 o 
   7   5   5        3.69        4.13      2.51 o 
   8   5   5       98.54       99.82      7.41 o 
  -6   6   5        8.19       12.06      5.27 o 
  -5   6   5      689.37      653.05     27.84 o 
  -4   6   5        1.15        5.20      2.59 o 
  -3   6   5      243.22      264.72      9.64 o 
  -2   6   5      172.94      176.85      7.91 o 
  -1   6   5      229.43      241.62      8.77 o 
   0   6   5       49.65       41.57      5.30 o 
   1   6   5      501.55      513.66     13.18 o 
   2   6   5      155.25      194.88      5.80 o 
   3   6   5      214.11      224.46      6.57 o 
   4   6   5       22.59       15.99      2.32 o 
   5   6   5       89.94       92.13      4.54 o 
   6   6   5        9.27        6.19      2.40 o 
   7   6   5       79.80       90.95     13.41 o 
   8   6   5       22.54       21.30      9.12 o 
  -5   7   5       11.22       28.16      6.35 o 
  -4   7   5      360.30      360.27     12.67 o 
  -3   7   5      475.91      476.02     14.90 o 
  -2   7   5      418.84      448.15     14.01 o 
  -1   7   5      311.63      309.50     10.61 o 
   0   7   5       10.94       10.32      2.48 o 
   1   7   5      309.24      296.38     11.39 o 
   2   7   5      606.28      639.56     14.40 o 
   3   7   5      375.65      364.90      9.51 o 
   4   7   5       31.21       40.17      3.49 o 
   5   7   5       59.09       69.14      4.19 o 
   6   7   5        1.57        1.21      3.55 o 
   7   7   5      448.18      449.28     23.82 o 
   8   7   5       47.10       49.72      9.13 o 
  -4   8   5      126.59      135.14      8.83 o 
  -3   8   5       80.90       90.51      6.47 o 
  -2   8   5      586.62      561.55     17.81 o 
  -1   8   5      308.55      123.75      8.10 o 
   0   8   5      308.69      307.74     16.37 o 
   1   8   5      326.60      303.56     16.41 o 
   2   8   5      371.82      365.97     18.36 o 
   3   8   5       43.04       46.82      6.78 o 
   4   8   5      543.44      558.99     17.45 o 
   5   8   5        6.02        8.18      3.11 o 
   6   8   5      469.79      485.99     24.46 o 
   7   8   5      234.73      240.26     16.57 o 
  -3   9   5       65.06       58.82      8.45 o 
  -2   9   5        3.31       -0.70      3.97 o 
  -1   9   5      350.06      351.41     18.72 o 
   0   9   5      254.07      279.09     16.11 o 
   1   9   5      838.76      808.89     33.58 o 
   2   9   5       29.14       32.80      6.31 o 
   3   9   5      131.29      118.87     10.88 o 
   4   9   5        7.09        4.27      4.23 o 
   5   9   5      498.21      453.00     26.56 o 
   6   9   5       37.17       46.33      7.92 o 
  -2  10   5      136.36      136.40     12.70 o 
  -1  10   5        9.92       15.09      5.69 o 
   0  10   5       70.11       72.75      9.25 o 
   1  10   5      215.25      208.54     13.98 o 
   2  10   5      108.86      114.52     11.50 o 
   3  10   5       40.65       35.80      6.76 o 
   4  10   5      352.29      353.78     19.15 o 
   5  10   5        2.09        5.22      4.72 o 
   0  11   5       20.70       22.03      6.46 o 
   1  11   5       36.36       41.57      7.81 o 
   2  11   5       30.62       29.21      6.80 o 
   3  11   5        2.54        0.05      4.27 o 
  -2  -9   6     1001.09     1058.47     33.71 o 
  -1  -9   6        5.38       11.15      3.71 o 
   0  -9   6      148.30      157.10      9.58 o 
   1  -9   6       23.03       12.36      8.93 o 
   2  -9   6      317.49      303.84     13.57 o 
  -4  -8   6       51.12       59.18      9.74 o 
  -3  -8   6      482.62      488.22     17.04 o 
  -2  -8   6       28.96       29.15      7.22 o 
  -1  -8   6      361.24      402.26     20.08 o 
   0  -8   6      214.78      227.69     10.58 o 
   1  -8   6      477.89      441.46     16.23 o 
   2  -8   6      238.29      235.89     11.14 o 
   3  -8   6        2.32        2.49      3.34 o 
   4  -8   6        6.54        6.16      3.64 o 
  -5  -7   6      121.89       91.37     11.48 o 
  -4  -7   6       18.46       16.66      5.92 o 
  -3  -7   6      105.49       91.61      7.41 o 
  -2  -7   6        1.15       -1.25      3.20 o 
  -1  -7   6       31.00       31.85      4.33 o 
   0  -7   6       40.83       45.75      5.03 o 
   1  -7   6      202.19      189.74     10.54 o 
   2  -7   6      302.89      307.08     12.48 o 
   3  -7   6       37.20       46.13      5.36 o 
   4  -7   6      110.18      106.67      8.15 o 
   5  -7   6       36.72       35.57      5.26 o 
  -6  -6   6      176.91      203.16     15.60 o 
  -5  -6   6       28.84       20.11      6.30 o 
  -4  -6   6      198.02      214.18     14.82 o 
  -3  -6   6       58.96       48.76      6.50 o 
  -2  -6   6        6.72        9.42      2.69 o 
  -1  -6   6      114.89      105.60      6.51 o 
   0  -6   6       58.73       53.85      5.04 o 
   1  -6   6       77.10       56.14      5.19 o 
   2  -6   6      233.23      221.82      9.73 o 
   3  -6   6       77.78       90.07      6.99 o 
   4  -6   6       13.69       20.46      5.40 o 
   5  -6   6       70.95       79.55      9.06 o 
   6  -6   6       86.33       79.11      7.25 o 
  -6  -5   6       89.99       84.56     10.60 o 
  -5  -5   6      409.95      415.71     22.24 o 
  -4  -5   6      162.49      156.94     11.82 o 
  -3  -5   6       26.29       22.61      3.31 o 
  -2  -5   6      518.96      534.06     19.57 o 
  -1  -5   6      203.38      190.36      8.09 o 
   0  -5   6      463.04      496.00     21.06 o 
   1  -5   6       83.53       90.43      6.86 o 
   2  -5   6      296.76      349.53     12.44 o 
   3  -5   6       12.16       12.79      2.07 o 
   4  -5   6      910.04      951.11     27.34 o 
   5  -5   6      126.32      143.53      9.79 o 
   6  -5   6        4.90        7.11      2.46 o 
   7  -5   6       35.46       38.52      6.39 o 
  -6  -4   6      350.00      312.42     18.57 o 
  -5  -4   6       77.35       78.74      9.28 o 
  -4  -4   6      383.56      360.40     18.74 o 
  -3  -4   6       42.51       35.20      3.63 o 
  -2  -4   6      279.95      292.56      7.79 o 
  -1  -4   6     1556.17     1579.59     31.38 o 
   0  -4   6      268.80      282.71     12.06 o 
   1  -4   6      587.82      581.03     14.03 o 
   2  -4   6      607.90      651.28     14.68 o 
   3  -4   6       43.07       36.89      4.13 o 
   4  -4   6     1121.29     1153.23     24.67 o 
   5  -4   6      389.04      406.95     11.11 o 
   6  -4   6      134.67      134.54      6.15 o 
   7  -4   6       90.58      104.27      9.41 o 
  -7  -3   6      342.04      356.23     14.33 o 
  -6  -3   6      133.72      135.93      7.51 o 
  -5  -3   6       61.17       69.82      5.42 o 
  -4  -3   6      154.07      158.51     10.19 o 
  -3  -3   6     2189.87     2239.49     43.61 o 
  -2  -3   6      245.74      228.46      6.93 o 
  -1  -3   6      486.31      493.24     11.27 o 
   0  -3   6       14.60       19.42      1.92 o 
   1  -3   6      986.40      991.83     26.55 o 
   2  -3   6      906.36      924.50     24.92 o 
   3  -3   6     2538.73     2573.75     50.13 o 
   4  -3   6       76.07       86.78      4.25 o 
   5  -3   6      260.22      263.59      8.07 o 
   6  -3   6      258.22      260.77      8.44 o 
   7  -3   6      375.72      353.50     13.58 o 
   8  -3   6      148.61      156.63     10.32 o 
  -7  -2   6      119.74      140.75     12.79 o 
  -6  -2   6       14.29       12.25      3.17 o 
  -5  -2   6       92.16       90.19      6.17 o 
  -4  -2   6      886.51      914.41     24.51 o 
  -3  -2   6       29.92       25.78      2.30 o 
  -2  -2   6     1113.72     1127.20     28.30 o 
  -1  -2   6      837.34      846.64     17.66 o 
   0  -2   6      528.95      465.76     38.33 o 
   1  -2   6      857.41      879.40     18.26 o 
   2  -2   6      481.41      435.61     10.23 o 
   3  -2   6      193.34      193.99      5.92 o 
   4  -2   6      197.36      197.02      6.26 o 
   5  -2   6      573.57      563.98     13.68 o 
   6  -2   6        4.39        4.78      1.96 o 
   7  -2   6      213.99      199.36      9.44 o 
   8  -2   6       55.63       70.09      9.56 o 
  -7  -1   6      160.23      142.79      8.59 o 
  -6  -1   6      167.25      152.99     10.01 o 
  -5  -1   6       12.86       19.06      3.29 o 
  -4  -1   6      241.53      242.04      8.94 o 
  -3  -1   6      441.02      411.06      9.86 o 
  -2  -1   6       80.71      121.21      7.63 o 
  -1  -1   6     1582.26     1555.75     30.53 o 
   0  -1   6       65.65      123.24      4.05 o 
   1  -1   6      701.43      682.48     14.47 o 
   2  -1   6     1551.34     1539.40     30.42 o 
   3  -1   6      402.24      389.54      9.53 o 
   4  -1   6      464.08      453.07     11.02 o 
   5  -1   6      184.10      174.91      8.53 o 
   6  -1   6        6.01        2.85      1.71 o 
   7  -1   6      180.61      190.08      9.06 o 
   8  -1   6      152.48      148.15      8.88 o 
  -7   0   6        7.58        8.50      4.52 o 
  -6   0   6       95.79      106.46      7.21 o 
  -5   0   6       77.83       78.57      7.03 o 
  -4   0   6      532.11      547.29     16.02 o 
  -3   0   6      294.56      335.21      8.37 o 
  -2   0   6     2188.14     1378.38     49.02 o 
   0   0   6        1.45       11.98      1.61 o 
   1   0   6     2181.15     2094.57     40.21 o 
   2   0   6        1.76        2.13      1.14 o 
   3   0   6      178.71      245.91      6.69 o 
   4   0   6       60.20       49.65      3.13 o 
   5   0   6     1717.00     1774.21     44.60 o 
   6   0   6      569.66      523.51     14.80 o 
   7   0   6      100.16      117.97      7.79 o 
   8   0   6       83.25       75.56      7.80 o 
   9   0   6        2.35        3.54      3.45 o 
  -7   1   6      359.62      358.97     19.34 o 
  -6   1   6      237.81      251.04     14.82 o 
  -5   1   6      215.96      209.73      8.67 o 
  -4   1   6      118.16      104.55     11.23 o 
  -3   1   6      137.92      134.91      4.59 o 
  -2   1   6      538.18      497.31     13.92 o 
  -1   1   6      593.12      524.42     11.46 o 
   0   1   6      809.47     1040.09     20.83 o 
   1   1   6       38.40       69.63      4.75 o 
   2   1   6       31.81       72.67      7.01 o 
   3   1   6     1700.68     1636.16     76.02 o 
   4   1   6      658.11      614.31     17.13 o 
   5   1   6      257.71      235.75      7.07 o 
   6   1   6       48.20       53.45      5.00 o 
   7   1   6      218.10      214.34      9.51 o 
   8   1   6      344.89      349.89     13.65 o 
   9   1   6       52.89       53.90      7.13 o 
  -7   2   6      123.29      131.51     12.62 o 
  -6   2   6       15.19       13.29      4.86 o 
  -5   2   6      422.39      434.93     20.05 o 
  -4   2   6      150.08      164.18      7.77 o 
  -3   2   6      432.19      447.74     10.50 o 
  -2   2   6      998.33     1005.42     25.04 o 
  -1   2   6      506.81      493.46     11.30 o 
   0   2   6     1294.10     1308.68     31.77 o 
   1   2   6      108.56       80.26      3.00 o 
   2   2   6      863.81      844.50     17.50 o 
   3   2   6      438.00      420.97      9.93 o 
   4   2   6      471.41      431.03     11.06 o 
   5   2   6      548.28      557.47     13.16 o 
   6   2   6      221.64      226.94      7.15 o 
   7   2   6      548.92      528.08     17.06 o 
   8   2   6      238.82      237.15     10.67 o 
   9   2   6      209.62      199.94     10.35 o 
  -7   3   6      417.79      385.22     20.84 o 
  -6   3   6      240.64      225.77     14.32 o 
  -5   3   6       77.15       81.89      8.67 o 
  -4   3   6      175.08      191.46     11.43 o 
  -3   3   6      162.29      154.49      8.22 o 
  -2   3   6       48.41       47.19      2.42 o 
  -1   3   6     5436.31     5764.53    129.75 o 
   0   3   6        7.84       13.84      2.32 o 
   1   3   6      122.90      108.29      3.51 o 
   2   3   6      824.71      813.88     17.49 o 
   3   3   6       32.34       21.01      2.07 o 
   4   3   6     1458.18     1469.56     29.59 o 
   5   3   6      769.62      781.72     17.30 o 
   6   3   6       39.09       39.57      3.22 o 
   7   3   6      177.62      177.73      8.52 o 
   8   3   6      422.21      435.51     23.14 o 
   9   3   6       37.70       46.19      8.90 o 
  -6   4   6      166.31      193.66     13.50 o 
  -5   4   6       67.74       66.29      7.98 o 
  -4   4   6      875.45      901.81     34.38 o 
  -3   4   6      112.32      111.44      6.06 o 
  -2   4   6     1108.19     1167.96     29.33 o 
  -1   4   6       29.48       49.19      3.83 o 
   0   4   6      416.11      411.41     17.73 o 
   1   4   6      773.91      765.43     15.86 o 
   2   4   6     1171.60     1145.33     23.11 o 
   3   4   6        5.80        4.20      1.37 o 
   4   4   6      266.52      265.85      7.42 o 
   5   4   6       37.67       37.32      3.02 o 
   6   4   6      524.18      559.84     13.60 o 
   7   4   6      135.78      142.36     21.52 o 
   8   4   6        5.88        4.54      2.93 o 
   9   4   6        8.72       10.63      3.75 o 
  -6   5   6        3.12        5.16      4.33 o 
  -5   5   6       10.71       14.78      4.80 o 
  -4   5   6      247.49      236.09     13.37 o 
  -3   5   6        7.14        7.10      2.55 o 
  -2   5   6      970.28     1004.66     26.06 o 
  -1   5   6      178.60      211.32      9.79 o 
   0   5   6      251.89      243.90      8.61 o 
   1   5   6      354.37      330.35     13.40 o 
   2   5   6      693.73      684.85     14.86 o 
   3   5   6      212.59      217.64      8.05 o 
   4   5   6       79.48       85.75      7.55 o 
   5   5   6        2.67        4.41      2.32 o 
   6   5   6      271.60      264.63     10.13 o 
   7   5   6      150.48      150.95     12.69 o 
   8   5   6       38.59       35.64      4.70 o 
  -5   6   6       10.15       15.42      5.42 o 
  -4   6   6       72.00       84.58      8.77 o 
  -3   6   6        5.51        4.14      2.44 o 
  -2   6   6       39.18       40.91      4.07 o 
  -1   6   6      107.26      116.67      8.87 o 
   0   6   6      263.81      266.67     11.82 o 
   1   6   6      199.38      208.22      7.93 o 
   2   6   6      998.26     1047.59     21.78 o 
   3   6   6      200.60      201.79      6.27 o 
   4   6   6      697.28      690.59     15.66 o 
   5   6   6      455.49      483.31     12.10 o 
   6   6   6       59.82       69.53      4.44 o 
   7   6   6        1.30        2.60      2.58 o 
   8   6   6      172.02      182.61      9.16 o 
  -5   7   6      208.75      215.71     14.28 o 
  -4   7   6      145.30      167.02     11.96 o 
  -3   7   6       77.28       84.61      9.35 o 
  -2   7   6       20.68       22.07      3.59 o 
  -1   7   6      233.65      228.66      9.01 o 
   0   7   6       35.59       33.17      5.93 o 
   1   7   6      332.94      379.33     24.73 o 
   2   7   6        1.98        3.10      3.53 o 
   3   7   6      202.64      217.85      8.39 o 
   4   7   6      285.69      304.65     11.42 o 
   5   7   6      374.97      406.95     10.86 o 
   6   7   6       71.53       80.12      4.84 o 
   7   7   6      440.77      443.98     23.64 o 
   8   7   6        5.99       -0.46      4.72 o 
  -4   8   6      310.20      314.40     17.17 o 
  -3   8   6       45.92       51.10      6.50 o 
  -2   8   6      241.44      249.74     14.49 o 
  -1   8   6      284.20      284.80     25.79 o 
   0   8   6      288.32      284.41     10.36 o 
   1   8   6      471.02      485.48     14.79 o 
   2   8   6       13.55       17.33      4.87 o 
   3   8   6       13.23       17.69      4.88 o 
   4   8   6      318.33      331.27     17.15 o 
   5   8   6      432.58      467.52     16.26 o 
   6   8   6      462.63      543.74     17.88 o 
   7   8   6      216.12      240.43     16.51 o 
  -3   9   6        7.93        9.07      5.37 o 
  -2   9   6      701.24      679.07     30.10 o 
  -1   9   6       51.69       44.08      7.35 o 
   0   9   6      118.58      117.53     11.43 o 
   1   9   6        4.10        4.28      4.33 o 
   2   9   6      340.04      347.73     18.79 o 
   3   9   6      308.87      286.00     16.63 o 
   4   9   6      264.51      260.90     15.56 o 
   5   9   6        0.82        1.42      4.27 o 
  -1  10   6      212.20      217.75     14.85 o 
   0  10   6        2.72        4.35      4.75 o 
   1  10   6      163.88      146.50     13.34 o 
   2  10   6       50.83       61.71      8.79 o 
   3  10   6       44.11       38.71      7.18 o 
   4  10   6        8.94        5.39      4.67 o 
   5  10   6       82.42       68.03      9.14 o 
   1  11   6        3.44        6.22      4.95 o 
   2  11   6       17.38       19.00      6.14 o 
   3  11   6       27.61       45.15      8.18 o 
  -1  -9   7       33.42       40.83      5.64 o 
   0  -9   7      155.17      174.44     14.12 o 
   1  -9   7        4.17       10.05      4.02 o 
  -3  -8   7      283.73      293.66     19.18 o 
  -2  -8   7      144.58      146.09      8.68 o 
  -1  -8   7      642.90      619.92     20.50 o 
   0  -8   7      103.47      103.56      8.06 o 
   1  -8   7       21.74       24.06      4.40 o 
   2  -8   7       56.57       62.21      6.56 o 
   3  -8   7       10.72       10.64      4.00 o 
  -4  -7   7        8.35        0.78      4.51 o 
  -3  -7   7       19.22       20.56      6.31 o 
  -2  -7   7       69.39       89.11      6.96 o 
  -1  -7   7      728.80      731.84     22.40 o 
   0  -7   7      107.34       97.38      7.37 o 
   1  -7   7       72.13       63.47      5.95 o 
   2  -7   7      124.61      117.30      8.40 o 
   3  -7   7      165.57      158.49     12.51 o 
   4  -7   7      197.78      202.50     12.30 o 
   5  -7   7        8.44        8.05      3.80 o 
  -5  -6   7        4.05        3.40      4.39 o 
  -4  -6   7       54.38       51.53      8.48 o 
  -3  -6   7       57.20       55.53      5.84 o 
  -2  -6   7        4.80        4.76      2.53 o 
  -1  -6   7       57.29       53.67      6.66 o 
   0  -6   7       24.15       14.54      3.18 o 
   1  -6   7      761.05      693.54     21.30 o 
   2  -6   7       15.69       23.88      4.09 o 
   3  -6   7      280.81      269.08     11.49 o 
   4  -6   7       35.71       38.44      5.02 o 
   5  -6   7      271.90      265.37     11.98 o 
   6  -6   7        9.08       12.29      3.91 o 
  -6  -5   7       36.06       43.62      8.42 o 
  -5  -5   7       79.88       97.38     11.47 o 
  -4  -5   7       77.41       74.96      9.39 o 
  -3  -5   7      390.85      359.93     12.63 o 
  -2  -5   7       88.92       80.43      5.87 o 
  -1  -5   7      237.43      240.26      9.55 o 
   0  -5   7      482.66      456.65     14.99 o 
   1  -5   7       51.39       63.73      8.89 o 
   2  -5   7      624.17      635.62     33.85 o 
   3  -5   7       76.49       78.80      6.49 o 
   4  -5   7       26.91       22.84      4.00 o 
   5  -5   7      155.71      157.83      7.04 o 
   6  -5   7        3.22        5.20      2.36 o 
  -6  -4   7       82.60       84.07     10.57 o 
  -5  -4   7       11.13       12.01      5.00 o 
  -4  -4   7      244.00      256.95     15.51 o 
  -3  -4   7     1218.10     1075.26     97.72 o 
  -2  -4   7       57.72       53.85      4.54 o 
  -1  -4   7      221.55      218.36      6.50 o 
   0  -4   7      264.20      267.35     12.16 o 
   1  -4   7      425.98      446.11     10.93 o 
   2  -4   7     2153.18     2198.00     43.43 o 
   3  -4   7      957.06      937.57     26.49 o 
   4  -4   7       23.75       20.68      2.73 o 
   5  -4   7       73.80       60.83      4.26 o 
   6  -4   7      142.43      145.53      7.43 o 
   7  -4   7       71.77       56.35      7.23 o 
  -6  -3   7      145.85      161.01      8.44 o 
  -5  -3   7      321.16      333.58     12.20 o 
  -4  -3   7     1029.13     1051.29     28.02 o 
  -3  -3   7      343.28      352.68      9.24 o 
  -2  -3   7      141.60      135.69      5.00 o 
  -1  -3   7     1178.55     1205.62     24.74 o 
   0  -3   7      871.09      863.05     34.80 o 
   1  -3   7      457.20      467.68     11.14 o 
   2  -3   7       67.72       55.15      7.99 o 
   3  -3   7      215.04      236.48      7.18 o 
   4  -3   7     2175.43     2215.36     44.21 o 
   5  -3   7      435.80      419.14     11.30 o 
   6  -3   7      344.73      346.14     10.39 o 
   7  -3   7       15.75       15.94      3.72 o 
   8  -3   7       93.34       82.79      7.39 o 
  -6  -2   7       65.17       70.99     10.44 o 
  -5  -2   7        8.08        9.62      3.00 o 
  -4  -2   7      375.32      381.86     15.05 o 
  -3  -2   7      153.40      166.68      5.56 o 
  -2  -2   7     1223.56     1224.88     25.09 o 
  -1  -2   7      147.51      147.08      4.92 o 
   0  -2   7     1217.75     1309.97     31.59 o 
   1  -2   7        7.26        3.53      1.73 o 
   2  -2   7      584.98      578.26     13.13 o 
   3  -2   7      217.49      209.38      6.50 o 
   4  -2   7        8.18        7.76      1.86 o 
   5  -2   7      288.56      291.57      8.69 o 
   6  -2   7        1.09        0.87      1.75 o 
   7  -2   7      163.36      161.69     19.14 o 
   8  -2   7      101.41      105.87      8.29 o 
  -7  -1   7       78.58       58.92      8.55 o 
  -6  -1   7       23.55       26.48      7.51 o 
  -5  -1   7       43.63       39.27      4.39 o 
  -4  -1   7        2.47        3.51      2.12 o 
  -3  -1   7       35.83       41.11      2.93 o 
  -2  -1   7       37.38       19.81      5.03 o 
  -1  -1   7      133.54      108.31      4.04 o 
   0  -1   7     2593.16     2712.68     62.39 o 
   1  -1   7       52.46       37.04      3.86 o 
   2  -1   7     2288.68     2298.41     44.62 o 
   3  -1   7        7.21        3.56      1.84 o 
   4  -1   7      314.06      303.16      8.42 o 
   5  -1   7       22.08       28.18      3.12 o 
   6  -1   7      319.65      304.50      9.12 o 
   7  -1   7        3.61        2.48      2.43 o 
   8  -1   7      107.32       93.82     10.43 o 
  -7   0   7      391.57      377.80     20.22 o 
  -6   0   7        5.61        9.56      4.70 o 
  -5   0   7      125.41      127.64      6.80 o 
  -4   0   7       63.11       71.35      5.67 o 
  -3   0   7       11.54       17.55      2.08 o 
  -2   0   7       43.54       36.35      3.24 o 
  -1   0   7      635.92      598.53     22.50 o 
   0   0   7      797.50     1033.63     21.05 o 
   1   0   7       36.88       54.04      2.96 o 
   2   0   7     1341.67     1248.69     25.26 o 
   3   0   7      912.78      942.50     19.92 o 
   4   0   7     1274.05     1269.92     26.24 o 
   5   0   7       24.88       17.06      2.34 o 
   6   0   7       23.51       16.80      2.43 o 
   7   0   7      161.53      141.87      8.03 o 
   8   0   7      152.50      158.46      9.13 o 
  -7   1   7       94.71      121.39     12.35 o 
  -6   1   7      105.47      114.76     11.11 o 
  -5   1   7       95.14      102.53      9.72 o 
  -4   1   7      415.33      439.91     13.78 o 
  -3   1   7      113.50      113.26      5.90 o 
  -2   1   7       48.60       46.70      2.87 o 
  -1   1   7      222.87      181.45      5.29 o 
   0   1   7       10.88       27.93      2.05 o 
   1   1   7      524.14      489.96     11.13 o 
   2   1   7       10.28        0.53      1.29 o 
   3   1   7      644.63      616.04     16.93 o 
   4   1   7       17.10       17.30      2.68 o 
   5   1   7      680.18      685.90     15.82 o 
   6   1   7      113.58      123.53      5.41 o 
   7   1   7       23.41       18.74      3.59 o 
   8   1   7       86.80      100.55     12.13 o 
   9   1   7        1.62       -0.96      2.88 o 
  -6   2   7       44.71       49.14      7.67 o 
  -5   2   7       67.00       67.51      8.24 o 
  -4   2   7     1080.65     1134.42     41.76 o 
  -3   2   7      280.89      301.19     10.10 o 
  -2   2   7      352.14      359.03     18.90 o 
  -1   2   7       46.58       36.18      3.28 o 
   0   2   7     1872.31     1930.47     37.32 o 
   1   2   7      489.75      409.95      9.57 o 
   2   2   7     3952.63     3898.34    271.29 o 
   3   2   7       94.61      145.59      6.68 o 
   4   2   7       68.76       74.07      4.53 o 
   5   2   7      595.06      617.25     14.50 o 
   6   2   7      220.39      211.35      7.01 o 
   7   2   7      230.91      223.53      9.85 o 
   8   2   7       28.21       29.97      4.58 o 
   9   2   7       49.06       52.72      9.73 o 
  -6   3   7       94.51       79.67      9.71 o 
  -5   3   7      349.56      352.02     18.07 o 
  -4   3   7       34.13       37.36      5.91 o 
  -3   3   7      768.46      781.18     21.05 o 
  -2   3   7       53.78       49.28      5.71 o 
  -1   3   7     1118.19     1114.68     29.77 o 
   0   3   7      175.90      149.15      6.15 o 
   1   3   7     1328.59     1386.17     27.54 o 
   2   3   7      196.49      153.48      4.84 o 
   3   3   7      795.22      863.06     18.38 o 
   4   3   7      253.55      256.09      7.34 o 
   5   3   7      326.48      343.43     10.74 o 
   6   3   7       52.35       54.17      3.80 o 
   7   3   7      187.85      207.20      9.38 o 
   8   3   7        1.09       -0.05      2.58 o 
   9   3   7      142.62      152.75     10.13 o 
  -6   4   7       41.51       46.79      7.91 o 
  -5   4   7       94.88       90.16      9.62 o 
  -4   4   7      257.97      306.61     16.08 o 
  -3   4   7      306.95      292.25     10.31 o 
  -2   4   7      142.02      156.79      7.59 o 
  -1   4   7     1359.21     1386.85     34.29 o 
   0   4   7       58.96       50.38      4.05 o 
   1   4   7      970.82     1008.96     25.63 o 
   2   4   7      303.91      302.65      7.75 o 
   3   4   7      210.91      195.23      5.96 o 
   4   4   7      277.09      271.04      7.68 o 
   5   4   7       42.76       44.03      3.37 o 
   6   4   7      212.30      228.34      7.47 o 
   7   4   7       10.51       11.41      3.20 o 
   8   4   7      138.88      156.80      8.86 o 
   9   4   7        8.11        3.12      3.35 o 
  -5   5   7        8.35       15.27      5.20 o 
  -4   5   7        3.27        2.93      3.54 o 
  -3   5   7        3.36        2.66      3.63 o 
  -2   5   7       72.64       82.68      5.69 o 
  -1   5   7     2709.36     2842.28     66.66 o 
   0   5   7      349.18      339.69     22.72 o 
   1   5   7      811.23      813.51     21.55 o 
   2   5   7        4.32        6.27      1.57 o 
   3   5   7      942.14      969.27     24.18 o 
   4   5   7       16.93       17.76      2.29 o 
   5   5   7     3510.56     3657.85     70.40 o 
   6   5   7      402.04      400.45     16.53 o 
   7   5   7       66.59       76.30     10.57 o 
   8   5   7        6.24        8.79      3.24 o 
  -5   6   7       10.75       11.03      4.84 o 
  -4   6   7       53.95       45.58      7.11 o 
  -3   6   7        3.96       -0.69      2.36 o 
  -2   6   7      114.79      121.84     13.54 o 
  -1   6   7      278.27      276.39     14.60 o 
   0   6   7        4.30        8.07      3.22 o 
   1   6   7       56.32       58.60      4.66 o 
   2   6   7     1614.38     1658.03     40.54 o 
   3   6   7      345.81      344.21      9.10 o 
   4   6   7      798.74      777.57     17.45 o 
   5   6   7       37.91       47.63      3.65 o 
   6   6   7      409.36      393.59     10.85 o 
   7   6   7      316.57      294.35     11.70 o 
   8   6   7      155.85      143.91      9.18 o 
  -4   7   7       84.87       94.69     10.32 o 
  -3   7   7       10.36       11.30      3.32 o 
  -2   7   7        4.15       -1.02      2.29 o 
  -1   7   7       27.72       37.91      4.36 o 
   0   7   7       47.06       43.15      4.33 o 
   1   7   7       17.76       24.17      3.26 o 
   2   7   7      153.72      150.72      6.90 o 
   3   7   7       37.39       41.70      4.20 o 
   4   7   7      395.37      402.13     13.08 o 
   5   7   7      239.86      259.94      8.20 o 
   6   7   7      200.06      211.80      7.49 o 
   7   7   7      172.40      180.09     18.20 o 
   8   7   7       25.92       24.23      7.04 o 
  -3   8   7      152.96      153.71      8.10 o 
  -2   8   7      269.44      292.82     11.50 o 
  -1   8   7      272.74      264.14     10.53 o 
   0   8   7        5.77        8.46      4.35 o 
   1   8   7       35.25       44.46      4.55 o 
   2   8   7      179.72      189.49      8.08 o 
   3   8   7      274.69      306.55     16.83 o 
   4   8   7       53.65       65.16      8.41 o 
   5   8   7       65.29       69.40      8.62 o 
   6   8   7       90.79       98.72      8.89 o 
   7   8   7       62.18       63.70      9.46 o 
  -2   9   7      101.49       96.30     10.89 o 
  -1   9   7       22.45       34.25      7.03 o 
   0   9   7      608.83      641.49     29.17 o 
   1   9   7      194.09      170.91     12.62 o 
   2   9   7      272.27      242.38     15.10 o 
   3   9   7        4.25        1.31      4.01 o 
   4   9   7       34.95       39.03      7.23 o 
   5   9   7      297.30      278.42     16.33 o 
   6   9   7       63.07       65.03      9.16 o 
  -1  10   7      123.00      118.42     12.62 o 
   0  10   7       48.68       44.83      8.11 o 
   1  10   7       72.74       78.03      9.82 o 
   2  10   7      205.51      197.96     14.13 o 
   3  10   7        5.29        9.09      5.21 o 
   4  10   7      121.67      121.11     12.16 o 
   5  10   7       49.76       74.44      9.88 o 
  -2  -8   8      284.89      307.59     16.03 o 
  -1  -8   8       43.21       49.46      8.58 o 
   0  -8   8      104.15      110.69      8.61 o 
   1  -8   8       25.25       23.25      4.51 o 
   2  -8   8        8.59        6.90      5.92 o 
  -3  -7   8      499.69      501.12     26.47 o 
  -2  -7   8        7.00        7.52      3.10 o 
  -1  -7   8       47.96       56.85      7.81 o 
   0  -7   8      250.02      247.04     11.13 o 
   1  -7   8      410.24      372.51     14.48 o 
   2  -7   8      382.51      379.34     14.99 o 
   3  -7   8       18.35       24.43      4.69 o 
   4  -7   8       19.78       16.40      4.83 o 
  -4  -6   8       60.95       56.98      9.27 o 
  -3  -6   8       19.74       18.80      5.56 o 
  -2  -6   8      203.90      223.05      9.85 o 
  -1  -6   8      358.65      333.76     12.58 o 
   0  -6   8      600.80      565.07     18.47 o 
   1  -6   8        2.12        3.39      2.81 o 
   2  -6   8       61.66       64.70      6.19 o 
   3  -6   8      331.13      293.62     12.42 o 
   4  -6   8      205.27      202.86     10.32 o 
   5  -6   8      235.78      217.72     11.03 o 
  -5  -5   8       25.33       34.56      7.73 o 
  -4  -5   8       71.35       66.27      9.26 o 
  -3  -5   8      454.24      420.19     22.00 o 
  -2  -5   8       56.47       50.09      4.89 o 
  -1  -5   8      543.56      538.51     17.04 o 
   0  -5   8      498.47      475.10     15.77 o 
   1  -5   8      134.01      156.92      7.85 o 
   2  -5   8      379.18      361.35     13.40 o 
   3  -5   8      197.71      186.62      9.11 o 
   4  -5   8       53.24       40.39      5.05 o 
   5  -5   8      159.57      164.30      9.46 o 
   6  -5   8       73.43       63.49      8.05 o 
  -5  -4   8       54.40       61.09      9.04 o 
  -4  -4   8      182.29      193.20     13.43 o 
  -3  -4   8       35.24       37.78      6.80 o 
  -2  -4   8       86.38       82.98      5.87 o 
  -1  -4   8      786.68      751.22     21.51 o 
   0  -4   8      186.24      197.87      8.51 o 
   1  -4   8      612.56      587.56     13.89 o 
   2  -4   8      177.28      181.79      6.18 o 
   3  -4   8       83.38       78.23     10.22 o 
   4  -4   8      534.45      524.52     13.45 o 
   5  -4   8      544.42      540.41     14.09 o 
   6  -4   8        4.57        6.07      2.47 o 
   7  -4   8      156.52      170.61      9.77 o 
  -6  -3   8       45.76       61.12      9.39 o 
  -5  -3   8       37.93       51.07      8.17 o 
  -4  -3   8        1.73        3.07      2.42 o 
  -3  -3   8     1067.59     1095.78     40.14 o 
  -2  -3   8        9.93       10.86      2.04 o 
  -1  -3   8       33.11       39.12      3.03 o 
   0  -3   8      218.71      248.17     13.51 o 
   1  -3   8        3.74        4.56      2.90 o 
   2  -3   8       38.69       35.85      2.92 o 
   3  -3   8      979.89      974.03     21.27 o 
   4  -3   8       59.39       53.97      5.74 o 
   5  -3   8       26.54       32.13      3.32 o 
   6  -3   8      323.35      337.80     14.46 o 
   7  -3   8       39.61       38.58      5.05 o 
  -6  -2   8       22.34       34.63      4.88 o 
  -5  -2   8      203.01      195.42      9.01 o 
  -4  -2   8       19.74       24.32      3.78 o 
  -3  -2   8     1436.20     1499.08     30.58 o 
  -2  -2   8       63.52       65.15      4.73 o 
  -1  -2   8      428.89      441.73     10.83 o 
   0  -2   8        3.24        2.15      1.36 o 
   1  -2   8        6.34       10.53      1.79 o 
   2  -2   8       85.19       87.55      4.19 o 
   3  -2   8      325.04      335.27      9.18 o 
   4  -2   8      516.68      522.69     13.01 o 
   5  -2   8       77.76       91.12      5.47 o 
   6  -2   8       42.74       37.24      3.59 o 
   7  -2   8       81.46       80.14      6.90 o 
   8  -2   8       69.70       63.53      7.55 o 
  -6  -1   8       32.32       41.74      7.38 o 
  -5  -1   8        1.93       -0.24      3.00 o 
  -4  -1   8      719.73      736.66     21.13 o 
  -3  -1   8       64.17       66.37      3.91 o 
  -2  -1   8       28.20       24.09      3.03 o 
  -1  -1   8     1604.22     1753.01     34.76 o 
   0  -1   8      389.80      347.66      8.83 o 
   1  -1   8     1066.98     1060.05     22.10 o 
   2  -1   8      491.07      464.32     11.19 o 
   3  -1   8      138.82      150.62      5.38 o 
   4  -1   8       50.94       52.68      3.99 o 
   5  -1   8      373.53      352.42     11.04 o 
   6  -1   8       41.30       32.67      3.60 o 
   7  -1   8       54.85       49.28      5.39 o 
   8  -1   8        1.36        8.64      3.53 o 
  -6   0   8       62.66       87.25     10.19 o 
  -5   0   8       37.25       38.58      6.49 o 
  -4   0   8      176.05      164.03      7.99 o 
  -3   0   8       60.49       73.20      4.93 o 
  -2   0   8      151.96      141.67      6.21 o 
  -1   0   8       56.03       60.41      7.30 o 
   0   0   8     1657.35     1756.88     34.65 o 
   1   0   8      296.07      293.92      7.78 o 
   2   0   8     1298.68     1288.49     26.31 o 
   3   0   8       85.35       80.37      3.99 o 
   4   0   8      481.08      477.76     11.85 o 
   5   0   8       47.46       51.33      3.71 o 
   6   0   8      622.97      594.50     14.76 o 
   7   0   8        0.81       -1.59      2.24 o 
   8   0   8      144.59      146.27     11.09 o 
  -6   1   8       58.38       70.78      9.19 o 
  -5   1   8      201.94      199.60     12.88 o 
  -4   1   8      435.42      451.52     20.76 o 
  -3   1   8      414.63      439.26     10.87 o 
  -2   1   8      124.61      112.22      6.64 o 
  -1   1   8      228.48      230.30      7.69 o 
   0   1   8      837.25      847.95     17.94 o 
   1   1   8     1045.98     1062.49     22.02 o 
   2   1   8      491.41      464.92     11.09 o 
   3   1   8      377.86      371.36     11.57 o 
   4   1   8        3.33        8.28      2.22 o 
   5   1   8      418.01      442.26     11.52 o 
   6   1   8      375.38      339.51     10.94 o 
   7   1   8       69.64       77.54      6.45 o 
   8   1   8      119.32      135.27      9.18 o 
  -6   2   8      226.97      223.95     14.95 o 
  -5   2   8       98.33      106.66     10.62 o 
  -4   2   8        3.39       -1.13      3.09 o 
  -3   2   8      191.31      190.60      7.78 o 
  -2   2   8      686.03      670.58     27.92 o 
  -1   2   8     2209.39     2252.32     43.70 o 
   0   2   8     1121.81     1050.76     21.54 o 
   1   2   8       88.50       98.21      3.80 o 
   2   2   8      425.08      412.93     10.06 o 
   3   2   8     1075.06     1144.58     23.88 o 
   4   2   8     1400.11     1434.05     29.46 o 
   5   2   8      338.11      301.93      8.89 o 
   6   2   8       82.01       68.94      4.46 o 
   7   2   8        1.91       -0.37      2.34 o 
   8   2   8      183.07      173.72      9.16 o 
  -6   3   8      114.45      105.21     11.34 o 
  -5   3   8       25.77       18.34      5.31 o 
  -4   3   8      649.53      608.88     26.28 o 
  -3   3   8       44.77       48.56      4.45 o 
  -2   3   8      196.21      183.97     10.69 o 
  -1   3   8       39.92       37.06      3.74 o 
   0   3   8      287.82      269.86      9.27 o 
   1   3   8       25.81       20.36      2.68 o 
   2   3   8     1740.16     1782.15     35.31 o 
   3   3   8        1.25        3.96      1.67 o 
   4   3   8      128.12      126.74      5.00 o 
   5   3   8      213.99      226.17     11.36 o 
   6   3   8      155.20      153.90      6.07 o 
   7   3   8      267.94      285.75     11.50 o 
   8   3   8       11.99       16.90      3.87 o 
  -5   4   8       19.44       19.74      5.53 o 
  -4   4   8      278.74      265.51     15.43 o 
  -3   4   8      113.14      112.34      9.79 o 
  -2   4   8      165.60      160.33      7.37 o 
  -1   4   8      432.99      445.40     13.81 o 
   0   4   8      205.68      195.93      7.85 o 
   1   4   8       11.60        9.35      2.32 o 
   2   4   8      263.37      245.35      6.87 o 
   3   4   8      126.28      135.25      4.98 o 
   4   4   8      190.86      198.65      6.47 o 
   5   4   8        9.49       12.54      2.23 o 
   6   4   8      178.67      178.34      6.57 o 
   7   4   8       34.91       31.50      4.34 o 
   8   4   8      341.99      363.53     14.11 o 
  -5   5   8        5.04        2.02      4.13 o 
  -4   5   8       45.73       38.00      6.73 o 
  -3   5   8      161.30      193.08      9.02 o 
  -2   5   8     1131.67     1197.19     31.15 o 
  -1   5   8       80.64       76.92      5.56 o 
   0   5   8      532.15      539.51     15.93 o 
   1   5   8      534.50      571.39     16.62 o 
   2   5   8     1013.33      986.81     25.88 o 
   3   5   8      456.34      453.87     11.16 o 
   4   5   8        8.52        8.64      2.03 o 
   5   5   8      180.42      178.17      6.41 o 
   6   5   8      121.54      128.25      5.66 o 
   7   5   8      153.35      139.90      8.02 o 
   8   5   8       82.72       89.36      7.23 o 
  -4   6   8        0.76        2.07      4.12 o 
  -3   6   8       25.56       32.15      7.81 o 
  -2   6   8      233.74      230.75      9.57 o 
  -1   6   8      812.20      845.05     27.55 o 
   0   6   8      195.29      199.17     11.20 o 
   1   6   8      407.91      410.26     13.17 o 
   2   6   8      412.45      385.58     12.55 o 
   3   6   8      301.81      288.36     10.34 o 
   4   6   8      125.73      117.77      6.28 o 
   5   6   8     1336.93     1343.80     28.45 o 
   6   6   8        2.98        2.61      1.94 o 
   7   6   8       73.63       84.06      6.69 o 
   8   6   8       12.78       18.72      5.25 o 
  -4   7   8      247.53      271.73     16.32 o 
  -3   7   8       14.29       14.81      3.85 o 
  -2   7   8        0.89        2.55      2.68 o 
  -1   7   8      133.10      148.99      8.71 o 
   0   7   8      150.94      155.48     12.45 o 
   1   7   8        8.33        8.37      4.18 o 
   2   7   8      343.58      349.55     12.02 o 
   3   7   8        1.61        1.70      2.20 o 
   4   7   8      292.32      287.90     10.78 o 
   5   7   8      337.32      324.22     14.04 o 
   6   7   8      175.76      177.52      9.16 o 
   7   7   8       17.53       15.91      3.67 o 
  -3   8   8      254.44      271.06     11.46 o 
  -2   8   8      148.90      158.01      8.69 o 
  -1   8   8      492.18      514.32     20.02 o 
   0   8   8        4.57        0.12      2.56 o 
   1   8   8      839.59      817.99     25.35 o 
   2   8   8       42.77       32.43      4.08 o 
   3   8   8      355.71      343.46     12.07 o 
   4   8   8       12.78        6.73      3.28 o 
   5   8   8       88.99       90.92      9.92 o 
   6   8   8       11.01       12.83      5.03 o 
  -2   9   8      108.14      119.31     12.30 o 
  -1   9   8      183.53      182.79     13.97 o 
   0   9   8      198.13      195.78     13.99 o 
   1   9   8       28.09       25.02      6.23 o 
   2   9   8      311.86      300.14     17.45 o 
   3   9   8      126.15      126.35     12.09 o 
   4   9   8       25.60       29.56      6.70 o 
   5   9   8       98.59       92.46     10.32 o 
   6   9   8        1.94       -0.45      4.54 o 
   0  10   8       20.66       38.59      7.97 o 
   1  10   8        9.44       10.40      5.80 o 
   2  10   8       70.84       64.51      9.48 o 
   3  10   8       76.40       66.96      9.52 o 
   4  10   8       81.98       79.79     10.57 o 
   5  10   8       17.72       23.98      7.11 o 
  -2  -7   9      323.52      323.29     13.18 o 
  -1  -7   9      119.87      118.87     17.52 o 
   0  -7   9      115.67      109.84      8.25 o 
   1  -7   9        4.89       10.09      3.53 o 
   2  -7   9        7.08        9.81      4.19 o 
   3  -7   9      138.83      121.79      9.17 o 
  -3  -6   9      251.53      277.38     17.87 o 
  -2  -6   9      148.09      122.71      8.08 o 
  -1  -6   9        1.06       -0.02      3.69 o 
   0  -6   9      301.08      295.65     12.10 o 
   1  -6   9       26.33       31.96      4.64 o 
   2  -6   9      321.25      305.67     12.76 o 
   3  -6   9      150.66      159.40      9.46 o 
   4  -6   9       43.97       42.54      5.65 o 
   5  -6   9      267.82      280.13     24.15 o 
  -4  -5   9       32.17       38.59      7.47 o 
  -3  -5   9      570.32      563.88     27.51 o 
  -2  -5   9       23.22       25.64      4.01 o 
  -1  -5   9      249.29      223.99     13.07 o 
   0  -5   9       52.99       56.64      5.38 o 
   1  -5   9      360.53      308.24     12.08 o 
   2  -5   9      454.98      431.67     15.45 o 
   3  -5   9      146.00      160.42     11.09 o 
   4  -5   9       26.46       29.57      4.55 o 
   5  -5   9       33.47       32.66      6.87 o 
   6  -5   9      120.56      120.49      9.11 o 
  -5  -4   9        2.05        4.26      4.59 o 
  -4  -4   9      173.14      193.64     14.25 o 
  -3  -4   9       25.57       29.26      6.31 o 
  -2  -4   9       68.94       83.09      6.19 o 
  -1  -4   9        1.21       -0.90      2.07 o 
   0  -4   9      705.61      626.50     19.80 o 
   1  -4   9       10.66       19.34      3.33 o 
   2  -4   9      504.76      476.75     16.01 o 
   3  -4   9      408.30      392.37     14.28 o 
   4  -4   9      289.23      279.42      8.86 o 
   5  -4   9       76.34       75.28      6.01 o 
   6  -4   9      250.38      252.81     12.71 o 
  -5  -3   9       61.26       69.21      9.55 o 
  -4  -3   9      181.58      200.23     13.85 o 
  -3  -3   9        5.78        4.03      2.53 o 
  -2  -3   9       24.92       30.34      2.97 o 
  -1  -3   9       71.68       72.64     14.17 o 
   0  -3   9       70.79       77.69      5.70 o 
   1  -3   9       67.81       73.56      5.65 o 
   2  -3   9        3.75        4.04      1.73 o 
   3  -3   9       69.61       62.39      4.09 o 
   4  -3   9      138.92      145.46      7.50 o 
   5  -3   9      274.36      274.70      8.98 o 
   6  -3   9      248.04      256.57      8.94 o 
   7  -3   9       47.79       47.91      4.60 o 
  -5  -2   9      246.83      265.55     13.53 o 
  -4  -2   9      511.20      502.72     16.33 o 
  -3  -2   9        3.61        0.53      2.22 o 
  -2  -2   9        9.60        8.23      2.46 o 
  -1  -2   9        5.04        4.58      1.71 o 
   0  -2   9      632.25      650.04     17.64 o 
   1  -2   9      229.86      244.29      7.32 o 
   2  -2   9       63.09       61.40      4.01 o 
   3  -2   9     1902.29     1904.77     38.58 o 
   4  -2   9      155.80      155.90      6.08 o 
   5  -2   9       47.45       52.49      4.05 o 
   6  -2   9      255.15      252.45      9.34 o 
   7  -2   9        0.74        2.90      2.32 o 
  -6  -1   9      242.42      296.34     17.39 o 
  -5  -1   9       56.54       77.19      9.16 o 
  -4  -1   9       74.22       80.19      6.22 o 
  -3  -1   9     1408.18     1443.18     37.11 o 
  -2  -1   9      197.18      171.58      7.35 o 
  -1  -1   9      998.09      991.94     21.11 o 
   0  -1   9        2.68        2.33      1.49 o 
   1  -1   9       93.63       89.93      4.35 o 
   2  -1   9       19.07       23.65      2.48 o 
   3  -1   9     2676.10     2693.50     52.83 o 
   4  -1   9      114.94      117.59      5.23 o 
   5  -1   9       15.40       19.93      3.22 o 
   6  -1   9       35.06       33.31      3.54 o 
   7  -1   9      104.59      123.07      9.02 o 
   8  -1   9       41.45       38.45      5.32 o 
  -6   0   9      128.63      131.78     12.67 o 
  -5   0   9       24.37       19.45      5.93 o 
  -4   0   9      389.37      406.34     19.71 o 
  -3   0   9      144.81      130.90      6.51 o 
  -2   0   9      295.57      305.26      8.51 o 
  -1   0   9      302.11      276.49     16.34 o 
   0   0   9      580.11      597.66     16.65 o 
   1   0   9      414.52      409.31     10.26 o 
   2   0   9      589.72      569.75     13.37 o 
   3   0   9      405.89      392.76     10.24 o 
   4   0   9      364.01      372.09     10.65 o 
   5   0   9      226.83      233.22      7.71 o 
   6   0   9      499.82      507.46     13.41 o 
   7   0   9       56.82       70.81      5.01 o 
   8   0   9      185.42      185.08     15.46 o 
  -6   1   9       56.22       61.95      9.13 o 
  -5   1   9      152.08      166.68     12.41 o 
  -4   1   9       64.71       66.47      8.29 o 
  -3   1   9      389.58      368.07     18.09 o 
  -2   1   9      334.85      339.06     16.02 o 
  -1   1   9     1205.88     1259.21     31.62 o 
   0   1   9      320.37      319.47     13.79 o 
   1   1   9      123.56      121.06      4.59 o 
   2   1   9      242.87      257.95      7.46 o 
   3   1   9     1082.71     1058.80     22.67 o 
   4   1   9      148.12      140.65      5.66 o 
   5   1   9     1025.12      987.77     22.04 o 
   6   1   9        9.93        5.88      2.10 o 
   7   1   9      234.33      212.52      9.93 o 
   8   1   9      233.38      268.67     11.95 o 
  -5   2   9      105.68      104.18     10.68 o 
  -4   2   9      162.32      173.36     12.20 o 
  -3   2   9      992.66     1068.71     40.27 o 
  -2   2   9       27.20       18.24      4.19 o 
  -1   2   9       60.53       52.51      4.41 o 
   0   2   9      286.70      272.86      9.55 o 
   1   2   9     1599.02     1605.26     32.21 o 
   2   2   9     1492.07     1466.13     29.86 o 
   3   2   9      165.30      149.16      5.46 o 
   4   2   9        7.42       13.31      2.25 o 
   5   2   9      178.36      186.97      6.64 o 
   6   2   9      852.19      811.87     19.03 o 
   7   2   9      150.89      159.07      6.64 o 
   8   2   9       74.70       88.99      7.50 o 
  -5   3   9        3.42       11.48      5.10 o 
  -4   3   9      108.53      114.86     11.30 o 
  -3   3   9       13.07       18.65      3.35 o 
  -2   3   9        0.96        0.17      2.78 o 
  -1   3   9       71.58       78.98      5.47 o 
   0   3   9        1.25        0.00      1.69 o 
   1   3   9       22.05       18.98      2.86 o 
   2   3   9       23.84       20.77      2.25 o 
   3   3   9      375.75      390.57     10.12 o 
   4   3   9      144.62      157.61      8.36 o 
   5   3   9      542.73      552.30     19.95 o 
   6   3   9      101.24      100.84      5.65 o 
   7   3   9      249.23      258.52      8.76 o 
   8   3   9       59.41       65.25      6.49 o 
  -5   4   9      235.14      206.10     14.53 o 
  -4   4   9        7.72        4.00      4.20 o 
  -3   4   9      135.24      139.11      7.79 o 
  -2   4   9       23.44       20.47      5.04 o 
  -1   4   9       60.12       59.03      4.94 o 
   0   4   9        7.04       11.77      2.63 o 
   1   4   9        6.64        3.50      2.09 o 
   2   4   9      959.53      985.47     29.26 o 
   3   4   9       75.15       89.20      4.83 o 
   4   4   9       20.23       26.73      2.78 o 
   5   4   9      121.81      117.76      5.23 o 
   6   4   9       72.80       72.94      4.78 o 
   7   4   9       60.34       73.89      6.47 o 
   8   4   9      106.65      101.59      7.87 o 
  -5   5   9        9.06       10.00      4.90 o 
  -4   5   9      150.52      139.70     12.51 o 
  -3   5   9      135.94      133.97      7.71 o 
  -2   5   9       49.57       57.62      6.20 o 
  -1   5   9      489.93      492.74     15.54 o 
   0   5   9      807.97      828.51     22.82 o 
   1   5   9      140.40      141.75      8.45 o 
   2   5   9      350.55      343.88     11.74 o 
   3   5   9      184.40      174.75      7.76 o 
   4   5   9        1.05        0.89      1.61 o 
   5   5   9       79.96       85.17      4.97 o 
   6   5   9        4.00       -0.25      1.87 o 
   7   5   9       28.02       20.39      3.86 o 
   8   5   9      253.47      245.70     11.27 o 
  -4   6   9       41.52       41.16      7.64 o 
  -3   6   9      239.15      260.47     11.00 o 
  -2   6   9       12.94       20.44      3.95 o 
  -1   6   9      573.99      539.94     16.97 o 
   0   6   9      143.60      148.28      7.41 o 
   1   6   9      542.13      536.79     16.45 o 
   2   6   9      307.21      299.41     10.83 o 
   3   6   9      402.06      396.46     13.28 o 
   4   6   9       52.40       51.62      4.95 o 
   5   6   9      293.24      301.92     11.20 o 
   6   6   9        8.88       12.40      2.62 o 
   7   6   9       77.91       86.47      6.92 o 
   8   6   9       11.79       18.71      4.34 o 
  -3   7   9       15.89       24.08      4.63 o 
  -2   7   9     1295.90     1333.29     35.44 o 
  -1   7   9        5.47       10.15      4.70 o 
   0   7   9      185.16      187.82      9.81 o 
   1   7   9       13.79       19.52      3.74 o 
   2   7   9      657.88      613.22     18.35 o 
   3   7   9      210.49      196.94      8.73 o 
   4   7   9      843.89      823.98     23.31 o 
   5   7   9      174.27      169.21      8.19 o 
   6   7   9      352.15      350.72     14.75 o 
   7   7   9      110.65      111.92     10.40 o 
  -2   8   9       63.50       81.00      7.06 o 
  -1   8   9      216.57      223.45     10.23 o 
   0   8   9      635.02      620.09     19.22 o 
   1   8   9       44.99       41.84      4.78 o 
   2   8   9      362.07      347.54     12.53 o 
   3   8   9       61.02       68.77      5.77 o 
   4   8   9        4.40        5.09      2.91 o 
   5   8   9      468.17      444.70     16.30 o 
   6   8   9       87.32       88.01     10.17 o 
  -1   9   9      116.05      123.60     12.43 o 
   0   9   9       91.64       91.44     11.18 o 
   1   9   9       22.53       23.37      6.28 o 
   2   9   9      212.75      201.60     14.29 o 
   3   9   9       36.73       32.23      7.20 o 
   4   9   9      143.15      149.01     13.47 o 
   5   9   9       66.96       79.84     10.37 o 
   6   9   9       72.88       83.83     10.64 o 
   1  10   9       70.52       59.72      9.51 o 
   2  10   9        1.41        4.85      5.35 o 
   3  10   9       10.36        1.13      4.75 o 
   4  10   9       18.30       17.86      6.21 o 
  -1  -7  10        3.17        0.99      3.76 o 
   0  -7  10       49.29       50.21      5.97 o 
   1  -7  10      117.63       97.18      8.10 o 
   2  -7  10       32.82       49.97      6.40 o 
  -2  -6  10       31.16       31.15      4.71 o 
  -1  -6  10        4.37        5.47      6.50 o 
   0  -6  10      173.17      174.31      9.15 o 
   1  -6  10       12.71        7.92      3.29 o 
   2  -6  10       77.18       88.78      8.55 o 
   3  -6  10      200.62      210.97     10.93 o 
   4  -6  10        9.72        7.01      3.74 o 
  -3  -5  10       18.63       17.64      6.08 o 
  -2  -5  10        9.14       14.71      3.65 o 
  -1  -5  10      584.72      646.18     20.58 o 
   0  -5  10      478.62      445.81     15.74 o 
   1  -5  10       59.82       58.39      5.76 o 
   2  -5  10        9.14        4.38      7.53 o 
   3  -5  10        6.03        8.42      3.35 o 
   4  -5  10      166.26      163.51      9.83 o 
   5  -5  10       49.47       45.14      6.26 o 
  -4  -4  10        7.85        8.59      4.93 o 
  -3  -4  10      212.58      220.69     14.95 o 
  -2  -4  10       67.47       73.20     12.45 o 
  -1  -4  10      244.54      240.60     13.81 o 
   0  -4  10        5.50        9.71      2.94 o 
   1  -4  10      693.17      691.46     21.36 o 
   2  -4  10      288.24      281.05     11.61 o 
   3  -4  10      520.36      525.39     22.94 o 
   4  -4  10       40.74       37.16      5.10 o 
   5  -4  10        0.81       -3.20      2.23 o 
   6  -4  10       30.96       24.16      4.34 o 
  -4  -3  10       23.64       34.45      7.06 o 
  -3  -3  10       29.58       38.41      6.93 o 
  -2  -3  10       21.19       22.21      3.62 o 
  -1  -3  10       39.17       41.38      4.06 o 
   0  -3  10       38.67       39.19      3.63 o 
   1  -3  10      352.61      346.98     14.20 o 
   2  -3  10       15.33       18.32      2.74 o 
   3  -3  10      902.52      872.58     24.27 o 
   4  -3  10       13.01       12.91      2.57 o 
   5  -3  10      770.91      751.19     18.91 o 
   6  -3  10       30.89       28.77      3.61 o 
   7  -3  10      180.52      169.14      7.85 o 
  -5  -2  10        5.75       11.80      5.19 o 
  -4  -2  10      146.15      132.92      7.92 o 
  -3  -2  10      715.34      715.55     30.50 o 
  -2  -2  10      156.57      172.38     11.24 o 
  -1  -2  10        6.54        3.62      2.25 o 
   0  -2  10      148.30      134.74      6.17 o 
   1  -2  10      279.25      271.40      8.14 o 
   2  -2  10      295.11      280.17      8.45 o 
   3  -2  10      781.67      777.79     18.13 o 
   4  -2  10      131.23      149.21      6.95 o 
   5  -2  10        6.47       13.10      3.43 o 
   6  -2  10      230.05      230.78      8.42 o 
   7  -2  10       29.65       24.85      4.31 o 
  -5  -1  10        2.57       -0.63      4.37 o 
  -4  -1  10      462.05      457.30     21.72 o 
  -3  -1  10        4.71        2.61      2.44 o 
  -2  -1  10        1.06        1.88      1.67 o 
  -1  -1  10       92.63       84.16      5.57 o 
   0  -1  10      384.79      368.42      9.80 o 
   1  -1  10      477.79      475.60     11.93 o 
   2  -1  10      476.85      457.65     11.71 o 
   3  -1  10       53.11       55.07      3.98 o 
   4  -1  10      367.57      364.87     10.38 o 
   5  -1  10      303.85      305.59      9.47 o 
   6  -1  10      348.61      340.51     10.58 o 
   7  -1  10       57.21       63.06      6.49 o 
  -5   0  10        9.51        6.16      4.96 o 
  -4   0  10      189.52      195.24     13.19 o 
  -3   0  10       19.38       22.79      5.42 o 
  -2   0  10       94.35       94.84      4.70 o 
  -1   0  10       96.06       88.42      4.43 o 
   0   0  10      298.02      281.37      8.08 o 
   1   0  10      394.11      404.79     10.46 o 
   2   0  10      374.79      368.74     12.74 o 
   3   0  10      257.39      248.33      7.76 o 
   4   0  10      307.49      287.97     10.75 o 
   5   0  10      320.13      324.29      9.76 o 
   6   0  10      600.71      624.23     19.78 o 
   7   0  10       56.98       57.60      4.69 o 
   8   0  10      287.23      282.35     12.62 o 
  -5   1  10       51.62       32.83      7.10 o 
  -4   1  10       31.58       19.79      5.66 o 
  -3   1  10       37.85       40.25      6.62 o 
  -2   1  10      612.95      602.95     17.75 o 
  -1   1  10      183.76      203.42      8.69 o 
   0   1  10     1872.94     1881.53     37.60 o 
   1   1  10        7.56       10.12      1.90 o 
   2   1  10      386.85      371.53      9.97 o 
   3   1  10      403.66      374.08     10.16 o 
   4   1  10       96.89       98.74      5.31 o 
   5   1  10       36.35       42.72      3.78 o 
   6   1  10      353.05      312.60     11.22 o 
   7   1  10       59.52       71.11      5.13 o 
   8   1  10      103.23       86.47     10.40 o 
  -5   2  10       73.22       62.16      8.91 o 
  -4   2  10        2.19        4.01      4.39 o 
  -3   2  10      146.91      163.31     11.59 o 
  -2   2  10        0.95       -1.63      2.02 o 
  -1   2  10      669.49      669.69     19.09 o 
   0   2  10      178.02      160.36      7.14 o 
   1   2  10       30.35       22.24      3.17 o 
   2   2  10      375.22      345.22      9.36 o 
   3   2  10      311.59      321.67      9.12 o 
   4   2  10      489.21      487.71     12.58 o 
   5   2  10      168.47      176.79      6.64 o 
   6   2  10        1.48        2.22      1.97 o 
   7   2  10        3.62        5.82      2.32 o 
   8   2  10       21.27       22.11      4.36 o 
  -5   3  10       35.24       40.75      7.96 o 
  -4   3  10       25.67       28.39      6.43 o 
  -3   3  10        1.39        1.94      3.57 o 
  -2   3  10        4.95        6.23      3.72 o 
  -1   3  10       66.29       66.91      5.27 o 
   0   3  10       77.66       71.85      5.41 o 
   1   3  10        1.22       -0.02      1.75 o 
   2   3  10       54.41       50.22      4.55 o 
   3   3  10      294.25      300.56      8.68 o 
   4   3  10      889.07      879.96     19.88 o 
   5   3  10      297.60      301.40      9.23 o 
   6   3  10      357.42      378.30     11.06 o 
   7   3  10        0.78       -0.56      2.89 o 
   8   3  10       58.08       63.89      8.36 o 
  -4   4  10      213.20      202.32     14.14 o 
  -3   4  10      129.89      123.23     11.47 o 
  -2   4  10       61.08       61.79      7.53 o 
  -1   4  10       68.07       62.50      5.41 o 
   0   4  10       71.66       66.34      5.29 o 
   1   4  10        1.16        4.16      2.19 o 
   2   4  10       76.32       79.32      5.83 o 
   3   4  10      291.65      275.12     10.31 o 
   4   4  10      210.38      194.90      6.85 o 
   5   4  10      172.23      178.00      8.63 o 
   6   4  10      239.21      255.67      8.66 o 
   7   4  10      476.42      474.24     13.24 o 
   8   4  10      356.42      352.03     14.16 o 
  -4   5  10        7.29       10.57      5.21 o 
  -3   5  10      205.57      206.14     13.89 o 
  -2   5  10      127.19      133.52      8.28 o 
  -1   5  10       37.85       36.60      4.44 o 
   0   5  10      425.95      429.22     22.28 o 
   1   5  10        5.07        2.94      4.18 o 
   2   5  10       69.71       64.61      7.93 o 
   3   5  10        5.98       10.63      2.80 o 
   4   5  10       36.72       37.27      4.32 o 
   5   5  10       41.43       44.97      4.79 o 
   6   5  10       62.41       66.85      5.42 o 
   7   5  10       30.37       35.79      3.87 o 
   8   5  10       26.37       28.46      6.56 o 
  -3   6  10      185.82      208.34     14.35 o 
  -2   6  10      103.50      115.01      9.62 o 
  -1   6  10      224.70      224.28      9.99 o 
   0   6  10       70.82       65.48      5.75 o 
   1   6  10      448.35      431.16     14.37 o 
   2   6  10      237.91      249.05     11.43 o 
   3   6  10      554.37      564.70     17.68 o 
   4   6  10      246.50      252.48     33.27 o 
   5   6  10       32.98       37.39      4.52 o 
   6   6  10      116.02      139.88      8.06 o 
   7   6  10      139.74      150.57     11.46 o 
  -3   7  10      355.03      361.93     20.27 o 
  -2   7  10      280.55      240.75     11.61 o 
  -1   7  10      798.64      761.93     32.69 o 
   0   7  10       99.67      106.09      7.45 o 
   1   7  10      542.35      519.05     16.65 o 
   2   7  10        1.19       -2.74      2.24 o 
   3   7  10      265.36      263.20     13.58 o 
   4   7  10       25.51       20.32      3.76 o 
   5   7  10     1507.62     1429.00     37.32 o 
   6   7  10      173.86      192.11     10.71 o 
   7   7  10       12.38       16.42      5.40 o 
  -2   8  10      424.36      445.92     16.27 o 
  -1   8  10        1.74        2.90      3.11 o 
   0   8  10      231.51      234.04     10.48 o 
   1   8  10       28.10       31.55      6.98 o 
   2   8  10      155.50      158.43      8.09 o 
   3   8  10      281.90      271.71     11.04 o 
   4   8  10      141.67      147.23      8.44 o 
   5   8  10       42.56       46.53      5.42 o 
   6   8  10       13.18       16.92      4.01 o 
   0   9  10        1.07        5.23      5.63 o 
   1   9  10       32.76       37.89      5.02 o 
   2   9  10       97.89       97.46     11.25 o 
   3   9  10      112.75      120.91     12.43 o 
   4   9  10      282.58      300.57     18.40 o 
   5   9  10      110.31      108.02     11.81 o 
  -1  -6  11       40.75       45.53      5.73 o 
   0  -6  11      276.10      263.60     11.96 o 
   1  -6  11        2.59        4.84      3.74 o 
   2  -6  11       57.62       64.55      6.80 o 
   3  -6  11        6.40       12.38      4.06 o 
  -2  -5  11      197.38      174.96      9.14 o 
  -1  -5  11       14.45       18.49      4.63 o 
   0  -5  11       22.34       22.75      5.65 o 
   1  -5  11      109.62      103.27     11.42 o 
   2  -5  11      143.46      130.48      9.58 o 
   3  -5  11       85.96      101.65      8.35 o 
   4  -5  11      143.43      150.94     10.57 o 
  -3  -4  11       41.97       46.63      8.03 o 
  -2  -4  11      132.38      146.37      8.03 o 
  -1  -4  11       87.21       88.20      6.99 o 
   0  -4  11      483.38      500.05     17.07 o 
   1  -4  11      168.00      162.98      8.65 o 
   2  -4  11       80.52       89.27      7.24 o 
   3  -4  11       11.43       11.91      3.57 o 
   4  -4  11      133.90      139.52      9.53 o 
   5  -4  11       69.68       75.72      7.61 o 
  -4  -3  11       23.80       23.69      6.37 o 
  -3  -3  11       73.06       81.17      9.82 o 
  -2  -3  11      145.72      138.12      7.41 o 
  -1  -3  11       13.24       18.32      3.49 o 
   0  -3  11      785.78      754.23     17.69 o 
   1  -3  11      184.36      202.97      7.18 o 
   2  -3  11       99.99      107.77      5.58 o 
   3  -3  11      444.42      433.32     12.12 o 
   4  -3  11       79.53       77.14      5.19 o 
   5  -3  11      194.73      203.90      9.12 o 
   6  -3  11      104.55      105.92      7.25 o 
  -4  -2  11       20.56       26.37      6.54 o 
  -3  -2  11       37.24       40.02      4.85 o 
  -2  -2  11        2.54        3.99      3.65 o 
  -1  -2  11      393.10      378.11     10.53 o 
   0  -2  11       80.05       86.03      6.51 o 
   1  -2  11      670.37      627.33     15.22 o 
   2  -2  11      226.64      228.55      7.69 o 
   3  -2  11      100.52      107.26      5.58 o 
   4  -2  11      144.67      153.09      8.01 o 
   5  -2  11      463.47      466.08     13.67 o 
   6  -2  11       52.36       58.96      4.87 o 
   7  -2  11      336.29      343.41     11.38 o 
  -4  -1  11       16.74       12.40      5.52 o 
  -3  -1  11       45.82       37.05      6.74 o 
  -2  -1  11      224.47      231.70      9.34 o 
  -1  -1  11       64.38       67.83      5.35 o 
   0  -1  11      254.31      237.25      7.51 o 
   1  -1  11      117.96      111.28      5.15 o 
   2  -1  11      342.53      327.78      9.54 o 
   3  -1  11      466.85      438.13     11.86 o 
   4  -1  11      428.99      423.29     13.41 o 
   5  -1  11       40.64       37.54      3.79 o 
   6  -1  11      291.17      306.11     10.11 o 
   7  -1  11       80.96       85.71      6.00 o 
  -4   0  11      304.41      257.51     16.08 o 
  -3   0  11      689.84      719.85     30.21 o 
  -2   0  11       79.19       90.75      6.33 o 
  -1   0  11      669.91      681.31     19.62 o 
   0   0  11        1.11        3.84      1.74 o 
   1   0  11      443.72      458.64     16.70 o 
   2   0  11      421.88      414.59     11.13 o 
   3   0  11     2953.60     2886.59     63.59 o 
   4   0  11       31.77       30.84      3.26 o 
   5   0  11      258.62      241.74      8.34 o 
   6   0  11       57.00       63.43      6.05 o 
   7   0  11       82.90       85.05      7.28 o 
  -4   1  11      206.74      195.97     14.02 o 
  -3   1  11       50.45       46.78      7.28 o 
  -2   1  11       54.62       62.36      6.37 o 
  -1   1  11       40.72       54.20      4.97 o 
   0   1  11      302.14      307.49     14.83 o 
   1   1  11       95.95       98.23      5.71 o 
   2   1  11      601.08      593.67     23.05 o 
   3   1  11       95.56       85.92      5.20 o 
   4   1  11       13.56       11.33      2.46 o 
   5   1  11       77.63       70.66      4.87 o 
   6   1  11       33.48       35.32      3.70 o 
   7   1  11       74.23       70.30      9.55 o 
   8   1  11       59.02       67.76      6.96 o 
  -4   2  11        5.47        1.20      4.23 o 
  -3   2  11       93.58       92.08     10.04 o 
  -2   2  11       24.26       19.05      3.60 o 
  -1   2  11      139.50      125.72      7.73 o 
   0   2  11      153.95      148.64     11.02 o 
   1   2  11      319.64      282.16     16.57 o 
   2   2  11       60.67       59.83      9.16 o 
   3   2  11      203.65      204.83      7.06 o 
   4   2  11        2.83        1.75      1.76 o 
   5   2  11        8.81        6.45      2.18 o 
   6   2  11       52.46       50.25      4.31 o 
   7   2  11        5.61        3.31      2.25 o 
   8   2  11      131.18      110.37      9.84 o 
  -4   3  11       95.15       94.29     11.10 o 
  -3   3  11      116.77      115.60     11.26 o 
  -2   3  11      168.68      157.76     11.04 o 
  -1   3  11       58.38       53.45     11.20 o 
   0   3  11      189.78      190.11      8.36 o 
   1   3  11      273.77      257.16      9.93 o 
   2   3  11      925.92      888.29     47.40 o 
   3   3  11      248.28      254.26     17.87 o 
   4   3  11      305.06      292.97     10.09 o 
   5   3  11      118.71       95.46      5.54 o 
   6   3  11      676.81      642.68     16.58 o 
   7   3  11        2.13        1.04      2.23 o 
   8   3  11       22.79       21.33      4.56 o 
  -4   4  11        6.13       15.76      6.12 o 
  -3   4  11       13.00       11.06      5.17 o 
  -2   4  11       33.39       52.42      7.58 o 
  -1   4  11      250.40      280.75     11.03 o 
   0   4  11      496.64      495.28     18.04 o 
   1   4  11      149.75      141.01      7.11 o 
   2   4  11       62.65       53.70      5.07 o 
   3   4  11      504.88      499.17     15.99 o 
   4   4  11      274.37      288.89     18.15 o 
   5   4  11     1079.76     1022.81     28.03 o 
   6   4  11       88.57      101.68      7.72 o 
   7   4  11       14.90       15.25      3.05 o 
   8   4  11       42.24       36.94      5.30 o 
  -3   5  11      159.85      174.04     14.84 o 
  -2   5  11      103.99      111.03     14.72 o 
  -1   5  11      145.04      152.97      8.06 o 
   0   5  11      403.74      409.31     14.13 o 
   1   5  11      111.58      125.42      8.32 o 
   2   5  11      433.50      453.33     14.97 o 
   3   5  11      234.38      231.55      9.90 o 
   4   5  11      180.85      181.32      8.64 o 
   5   5  11      138.46      138.82      7.57 o 
   6   5  11      142.28      154.13      8.16 o 
   7   5  11      140.94      153.63      7.78 o 
  -3   6  11        7.54       -1.08      4.20 o 
  -2   6  11       97.53      124.28     17.60 o 
  -1   6  11       61.61       69.18      6.41 o 
   0   6  11      616.16      606.16     19.04 o 
   1   6  11        5.32        6.94      2.88 o 
   2   6  11     1037.35     1022.64     28.22 o 
   3   6  11       73.11       80.66      6.49 o 
   4   6  11      438.61      432.13     14.96 o 
   5   6  11      174.56      177.67     15.09 o 
   6   6  11      306.04      316.44     12.40 o 
   7   6  11       24.03       24.08      4.39 o 
  -2   7  11      263.84      261.02     11.77 o 
  -1   7  11        3.69        3.30      4.86 o 
   0   7  11        5.09        7.83      3.26 o 
   1   7  11      153.72      144.03      8.17 o 
   2   7  11       16.58       19.18      3.79 o 
   3   7  11      318.19      277.11     11.39 o 
   4   7  11      262.11      265.31     11.24 o 
   5   7  11       42.90       37.39      9.17 o 
   6   7  11      226.90      240.96     10.84 o 
  -1   8  11        0.97        3.22      3.83 o 
   0   8  11      157.95      152.42     24.33 o 
   1   8  11        9.56       16.26      3.95 o 
   2   8  11       88.16       77.53      6.56 o 
   3   8  11       81.13       81.36      6.75 o 
   4   8  11        1.06        3.59      3.64 o 
   5   8  11       27.97       31.73      5.22 o 
   6   8  11        2.63       -2.30      2.78 o 
   1   9  11       46.73       49.24      5.65 o 
   2   9  11      162.85      175.28      9.59 o 
   3   9  11      169.39      178.00     15.71 o 
   4   9  11        4.25        1.79      5.16 o 
  -1  -5  12      154.83      147.91      9.74 o 
   0  -5  12       78.01       68.41     15.24 o 
   1  -5  12      140.05      152.49     10.02 o 
   2  -5  12       10.38        4.66      3.30 o 
   3  -5  12        0.80        0.47      3.17 o 
  -1  -4  12       13.93       11.93      3.52 o 
   0  -4  12       74.75       77.57      6.88 o 
   1  -4  12       61.94       50.09      5.65 o 
   2  -4  12        2.75        0.92      2.72 o 
   3  -4  12        3.85        2.10      3.15 o 
   4  -4  12       10.30       10.12      3.81 o 
  -3  -3  12      107.55      125.90     12.30 o 
  -1  -3  12        9.08        7.18      3.15 o 
   0  -3  12       21.18       36.90      5.21 o 
   1  -3  12        1.06        0.82      2.55 o 
   2  -3  12      263.87      262.86      8.86 o 
   3  -3  12      141.46      154.37     11.59 o 
   4  -3  12       59.67       56.98      4.74 o 
   5  -3  12        7.02        3.60      2.47 o 
  -2  -2  12        9.67        9.88      4.54 o 
  -1  -2  12       50.38       52.88      6.45 o 
   0  -2  12      126.33      115.35      7.79 o 
   1  -2  12      220.46      243.59     12.26 o 
   2  -2  12       26.23       29.48      3.63 o 
   3  -2  12      172.70      178.20      7.18 o 
   4  -2  12       87.77       88.73      5.60 o 
   5  -2  12       79.94       89.33     12.99 o 
   6  -2  12      140.79      147.84      8.24 o 
  -3  -1  12       25.81       23.28      6.10 o 
  -2  -1  12      486.43      512.76     23.30 o 
  -1  -1  12        6.55        4.94      2.69 o 
   0  -1  12      370.49      358.77     12.42 o 
   1  -1  12        5.24        5.45      1.99 o 
   2  -1  12      177.67      187.42      8.93 o 
   3  -1  12      107.01      110.02      6.01 o 
   4  -1  12      526.23      507.58     13.74 o 
   5  -1  12        0.82        2.20      2.27 o 
   6  -1  12      295.28      304.12     10.32 o 
  -4   0  12     1100.23     1125.13     44.80 o 
  -3   0  12       77.13       93.94     10.41 o 
  -2   0  12      254.04      288.12     15.70 o 
  -1   0  12        3.99        6.12      2.78 o 
   0   0  12      353.40      381.06     13.09 o 
   1   0  12      261.65      265.84      8.43 o 
   2   0  12      572.96      582.30     17.86 o 
   3   0  12      129.86      119.76     13.32 o 
   4   0  12       17.23       15.90      4.63 o 
   5   0  12      203.94      212.14      9.77 o 
   6   0  12      406.84      403.29     12.92 o 
   7   0  12      212.99      218.53      8.72 o 
  -4   1  12       84.44       62.12      9.30 o 
  -3   1  12      335.22      314.06     18.05 o 
  -2   1  12      193.54      210.55      9.37 o 
  -1   1  12      319.33      340.86     12.34 o 
   0   1  12      309.72      321.58     11.61 o 
   1   1  12       18.45       26.70      8.43 o 
   2   1  12       61.00       60.32      4.30 o 
   3   1  12      144.93      169.47      6.67 o 
   4   1  12       58.43       59.73      4.47 o 
   5   1  12       11.05        8.40      2.47 o 
   6   1  12       14.57       18.24      3.45 o 
   7   1  12        5.09        8.81      2.81 o 
  -4   2  12       20.14       17.10      6.22 o 
  -3   2  12       31.05       34.27      7.12 o 
  -2   2  12      138.12      143.41     10.76 o 
  -1   2  12       80.25       77.02      6.13 o 
   0   2  12      114.53      110.69      7.10 o 
   1   2  12      229.44      225.42      9.40 o 
   2   2  12       12.15       11.62      3.08 o 
   3   2  12      110.58      110.91     12.87 o 
   4   2  12        4.34        3.94      2.03 o 
   5   2  12       22.13       19.35      2.97 o 
   6   2  12       21.63       16.30      3.06 o 
   7   2  12        4.05        4.67      2.48 o 
  -3   3  12       68.81       55.20      8.47 o 
  -2   3  12        8.57       -1.42      3.76 o 
  -1   3  12      487.74      450.99     15.14 o 
   0   3  12       75.38       69.58      9.51 o 
   1   3  12      238.57      204.02      8.96 o 
   2   3  12       19.15       26.47      3.95 o 
   3   3  12      203.26      190.47      9.28 o 
   4   3  12       83.36       86.18      7.55 o 
   5   3  12      233.44      239.47     10.63 o 
   6   3  12        1.80        5.41      2.49 o 
   7   3  12        6.77        3.96      2.51 o 
  -3   4  12      115.73      122.85     12.47 o 
  -2   4  12      324.36      321.04     17.81 o 
  -1   4  12        1.54        2.46      2.67 o 
   0   4  12      226.12      230.83      9.91 o 
   1   4  12      147.12      150.59      7.74 o 
   2   4  12      426.96      368.58     13.18 o 
   3   4  12      391.35      345.07     16.08 o 
   4   4  12       84.26       95.93      7.08 o 
   5   4  12       32.02       34.94      4.64 o 
   6   4  12      289.44      296.09     12.00 o 
   7   4  12      177.28      177.32     11.23 o 
  -3   5  12      352.82      330.16     19.58 o 
  -2   5  12       28.37       29.58      4.86 o 
  -1   5  12      297.19      294.79     11.93 o 
   0   5  12       14.82       18.16      3.68 o 
   1   5  12      359.24      335.18     15.86 o 
   2   5  12      167.50      168.19      8.32 o 
   3   5  12      527.47      505.34     16.79 o 
   4   5  12       51.57       63.14      6.11 o 
   5   5  12      110.91      108.03      8.08 o 
   6   5  12       61.12       73.05      6.49 o 
   7   5  12      208.55      222.26     10.53 o 
  -2   6  12      137.01      134.94      9.19 o 
  -1   6  12       82.90       89.42      7.27 o 
   0   6  12      168.99      164.00      8.74 o 
   1   6  12      488.76      495.67     16.71 o 
   2   6  12        0.88        0.31      2.48 o 
   3   6  12      148.83      144.24     14.05 o 
   4   6  12      177.14      164.20     13.10 o 
   5   6  12      171.19      200.65      9.84 o 
   6   6  12      172.80      168.48      9.03 o 
  -1   7  12       65.02       59.88      9.17 o 
   0   7  12      152.18      167.45     20.85 o 
   1   7  12       20.81       25.82      4.36 o 
   2   7  12       10.14        7.41      4.65 o 
   3   7  12       34.54       40.43      7.87 o 
   4   7  12        1.78       -3.70      2.63 o 
   5   7  12       33.70       37.42      5.27 o 
   6   7  12       74.03       73.49      6.90 o 
   0   8  12      115.99      121.99      8.97 o 
   1   8  12       24.87       34.98      5.32 o 
   2   8  12       34.49       29.40      4.68 o 
   3   8  12        0.76        3.56      4.96 o 
   4   8  12       95.20       88.12      7.37 o 
   5   8  12        4.32        5.13      3.31 o 
   0  -4  13       71.83       67.80      6.77 o 
   1  -4  13       83.23       87.08      7.57 o 
   2  -4  13       51.13       50.26      6.08 o 
   3  -4  13      536.58      543.14     19.79 o 
  -1  -3  13        7.16        8.55      4.30 o 
   0  -3  13      435.15      436.61     25.82 o 
   1  -3  13       17.87       17.10      3.94 o 
   2  -3  13       38.90       41.43      5.42 o 
   3  -3  13      157.72      149.23     17.33 o 
   4  -3  13      168.13      174.32     10.57 o 
  -1  -2  13      181.24      211.38     13.02 o 
   0  -2  13        9.36        6.40      2.44 o 
   1  -2  13      242.31      262.21     18.05 o 
   2  -2  13       15.35       18.18      3.04 o 
   3  -2  13      203.83      212.68      8.21 o 
   4  -2  13       63.55       61.64      5.09 o 
   5  -2  13       43.98       46.68      5.24 o 
  -1  -1  13      177.57      199.37      9.16 o 
   0  -1  13       61.86       67.84      8.31 o 
   1  -1  13      351.51      326.16     11.97 o 
   2  -1  13        4.07        3.85      2.12 o 
   3  -1  13      196.12      189.35      7.49 o 
   4  -1  13       50.07       52.71      4.56 o 
   5  -1  13      114.30      126.38      8.44 o 
   6  -1  13       14.62       14.08      3.70 o 
  -3   0  13      163.29      195.33     14.12 o 
  -1   0  13        7.64       20.45      3.84 o 
   0   0  13      323.10      350.05     12.72 o 
   1   0  13        0.86        1.22      2.44 o 
   2   0  13       33.36       37.69      3.81 o 
   3   0  13      590.01      554.67     14.77 o 
   4   0  13      181.59      195.25     10.60 o 
   5   0  13       92.58       87.59      5.86 o 
   6   0  13       54.85       65.58      5.51 o 
  -3   1  13      320.21      353.27     19.74 o 
  -1   1  13      178.27      201.59      9.99 o 
   0   1  13       77.50       92.01      6.79 o 
   1   1  13      131.80      140.00      7.46 o 
   2   1  13      153.65      159.85     13.88 o 
   3   1  13        1.57        2.41      2.61 o 
   4   1  13      121.63      127.01      8.61 o 
   5   1  13       59.53       65.85      5.05 o 
   6   1  13      179.97      183.28     17.90 o 
  -3   2  13        2.49        1.50      4.41 o 
  -1   2  13        0.74       -0.87      2.54 o 
   0   2  13       40.72       36.70      4.49 o 
   1   2  13       18.57       20.51      3.73 o 
   2   2  13      676.54      661.55     20.15 o 
   3   2  13       53.81       47.34      5.13 o 
   4   2  13       90.10       94.73      7.22 o 
   5   2  13        1.39        2.23      2.19 o 
   6   2  13      207.76      198.74      8.21 o 
   7   2  13       92.89       88.32      6.85 o 
  -1   3  13        3.19       -0.67      2.59 o 
   0   3  13       63.63       58.86      5.70 o 
   1   3  13      274.44      261.35     10.80 o 
   2   3  13       63.72       69.93      6.12 o 
   3   3  13      384.41      354.81     13.30 o 
   4   3  13      110.29      109.80     10.99 o 
   5   3  13       29.70       35.16      4.78 o 
   6   3  13      192.13      182.54      9.38 o 
   7   3  13       49.49       62.29      5.50 o 
  -2   4  13      112.58      126.05     12.52 o 
  -1   4  13        9.31        7.81      3.41 o 
   0   4  13      326.75      316.60     12.37 o 
   1   4  13        4.65        1.54      2.58 o 
   2   4  13      284.23      267.57     11.02 o 
   3   4  13       14.44       20.28      3.91 o 
   4   4  13      281.90      269.67     11.43 o 
   5   4  13       62.79       57.60      5.89 o 
   6   4  13      140.50      141.68      9.15 o 
  -2   5  13       14.41       13.48      5.57 o 
  -1   5  13      124.47      113.40      9.18 o 
   0   5  13       49.26       68.92      6.48 o 
   1   5  13      115.68       96.30      7.66 o 
   2   5  13        2.20        0.06      2.60 o 
   3   5  13        2.75       -0.66      2.53 o 
   4   5  13      133.29      138.17      9.11 o 
   5   5  13      238.52      236.03     17.25 o 
   6   5  13      118.50      123.19     19.70 o 
  -1   6  13       51.50       56.65      6.25 o 
   0   6  13        1.52        0.39      2.91 o 
   1   6  13        0.78       -3.14      2.64 o 
   2   6  13       52.82       47.55      5.45 o 
   3   6  13      118.84      132.66     17.88 o 
   4   6  13       89.67       94.72      7.65 o 
   5   6  13       11.37       10.71      5.76 o 
   6   6  13       80.97      101.32      8.28 o 
   0   7  13      137.89      157.50     20.37 o 
   1   7  13       39.85       46.16      5.65 o 
   2   7  13        0.80       -1.41      2.84 o 
   3   7  13       40.74       43.75      5.53 o 
   4   7  13        5.25        3.13      3.33 o 
   5   7  13       62.72       56.85      6.34 o 
   2   8  13       11.31       10.20      3.85 o 
   3   8  13        1.57        0.34      3.02 o 
   1  -3  14       22.10       28.51      5.49 o 
   2  -3  14      166.40      140.68      9.66 o 
   3  -3  14      149.32      133.71      9.77 o 
  -1  -2  14       68.32       91.25     10.70 o 
   1  -2  14      161.78      176.85      7.27 o 
   2  -2  14      413.33      413.64     12.31 o 
   3  -2  14       95.08       95.78      6.18 o 
   4  -2  14      368.87      367.50     16.27 o 
  -1  -1  14        1.97        0.22      2.68 o 
   0  -1  14       64.37       69.41     14.10 o 
   1  -1  14      339.02      322.10     24.39 o 
   2  -1  14       52.29       58.84      7.79 o 
   3  -1  14      106.92      100.22      6.22 o 
   4  -1  14      139.13      141.63      7.62 o 
   5  -1  14       17.91       18.88      4.40 o 
  -1   0  14       20.63       27.18      7.90 o 
   0   0  14       39.51       42.57      6.18 o 
   1   0  14       53.75       52.21      9.45 o 
   2   0  14      134.11      123.91     24.98 o 
   3   0  14       52.21       57.22      8.76 o 
   4   0  14       39.21       43.85      5.19 o 
   5   0  14      193.99      201.60      8.46 o 
  -1   1  14      101.48      109.32      7.85 o 
   0   1  14        7.04       11.75      3.38 o 
   1   1  14      160.22      161.90     14.26 o 
   2   1  14      209.20      193.52      9.34 o 
   3   1  14       72.92       67.93      6.22 o 
   4   1  14       91.08       92.76      7.42 o 
   5   1  14      138.62      126.29     10.85 o 
   6   1  14       42.06       40.61      4.53 o 
  -1   2  14      100.30       96.15      9.20 o 
   0   2  14       17.39       21.13      4.54 o 
   1   2  14      234.69      205.91      9.54 o 
   2   2  14      261.44      249.47     10.80 o 
   3   2  14      386.51      384.80     29.80 o 
   4   2  14      509.38      519.26     24.22 o 
   5   2  14      118.77      133.79     15.80 o 
   6   2  14      128.98      135.77      9.18 o 
  -1   3  14       68.41       85.37     10.20 o 
   0   3  14        0.85        2.17      2.85 o 
   1   3  14      137.91      144.86      8.56 o 
   2   3  14      112.17      115.92     16.34 o 
   3   3  14      193.20      202.51     14.03 o 
   4   3  14        6.67        7.79      3.25 o 
   5   3  14      187.42      170.86     11.89 o 
   6   3  14       88.24       98.70      7.92 o 
  -1   4  14       90.27       96.91      9.38 o 
   0   4  14       93.97       98.55      7.67 o 
   1   4  14      116.44      113.03      8.10 o 
   2   4  14      183.60      178.56      9.12 o 
   3   4  14      119.32      126.78      8.59 o 
   4   4  14       60.58       68.44      6.59 o 
   5   4  14      235.03      254.22     11.58 o 
   6   4  14       21.55       25.36      5.26 o 
   0   5  14        1.49       -0.44      2.78 o 
   1   5  14       16.72       14.98      4.99 o 
   2   5  14      192.36      154.31      9.07 o 
   3   5  14      103.04       91.20      7.44 o 
   4   5  14      313.96      322.46     18.48 o 
   5   5  14       39.49       27.43      5.08 o 
   0   6  14        2.20        1.20      3.32 o 
   1   6  14       97.52       88.45      7.60 o 
   2   6  14        9.72        8.00      3.44 o 
   3   6  14        4.86        5.48      4.75 o 
   4   6  14       71.52       66.61      6.73 o 
   5   6  14       56.16       55.15      6.63 o 
   3   7  14       53.45       43.52      5.75 o 
   1  -1  15       81.92       74.87      6.66 o 
   2  -1  15       37.14       43.91      5.24 o 
   3  -1  15      401.15      414.47     20.79 o 
   0   0  15       42.54       48.34      5.75 o 
   1   0  15        6.26        2.47      2.97 o 
   2   0  15       83.71       81.75      6.98 o 
   3   0  15        0.90        2.36      2.89 o 
   4   0  15       41.23       51.19      5.90 o 
   0   1  15       61.17       71.74      6.50 o 
   1   1  15       36.53       38.28      5.15 o 
   2   1  15        3.48        9.65      5.00 o 
   3   1  15       30.41       34.60      4.99 o 
   4   1  15      161.41      164.54     22.99 o 
   0   2  15        1.12        0.98      2.99 o 
   1   2  15        1.21        2.14      2.84 o 
   2   2  15      639.55      591.98     19.38 o 
   3   2  15       15.33       14.71      4.05 o 
   4   2  15       56.30       64.41      6.53 o 
   5   2  15        1.46        4.14      3.24 o 
   0   3  15      223.61      214.14     10.51 o 
   1   3  15       69.82       78.50     10.62 o 
   2   3  15       32.28       30.74      4.92 o 
   3   3  15       31.40       39.99      5.45 o 
   4   3  15       60.83       49.58      5.94 o 
   5   3  15       29.37       40.95      5.67 o 
   1   4  15      681.80      693.31     21.97 o 
   2   4  15       41.29       44.60      5.72 o 
   3   4  15      161.44      152.22      9.20 o 
   4   4  15      158.29      183.38     10.55 o 
   2   5  15      237.85      243.09     11.99 o 
   3   5  15      143.15      147.93      9.78 o 
                                                 
